# Supplementary material for: Data of methylome and transcriptome derived from human dilated cardiomyopathy
Source: Data Brief. 2016 Sep 14;9:382–7. doi: 10.1016/j.dib.2016.09.006 (PMC5035344; doi:10.1016/j.dib.2016.09.006)
Supplement: Supplementary file 2 — Supplementary material [file mmc2.xlsx]

## Sheet: Sheet1
Supplementary Table2. Detailed information on the 1828 DMPs.
Probe IDa	CHR	Start	End	Strand	mean.LV	mean.RV	mean.difference	mean.quotient.log2	P valueb	Adjusted P value(FDR)	combinedRank	UCSC_REFGENE_NAME	UCSC_REFGENE_ACCESSION	UCSC_REFGENE_GROUP	RELATION_TO_UCSC_CPG_ISLAND	ENHANCER	DHS
cg06834912	chr16	86547203	86547204	+	0.395473	0.00216002	0.393313	5.05939	3.43883e-09	5.77504e-06	276	FOXF1	NM_001451	3'UTR	N_Shore	NA	NA
cg17258551	chr19	18077791	18077792	-	0.24976	0.090555	0.159205	1.3692	1.28409e-08	1.11371e-05	534	KCNN1	NM_002248	5'UTR	Island	TRUE	NA
cg25661571	chr17	63543769	63543770	+	0.0563419	0.275008	-0.218667	-2.10301	1.89513e-08	1.41368e-05	621	AXIN2	NM_004655	Body	NA	TRUE	NA
cg18061711	chr5	71683955	71683956	+	0.0441921	0.252879	-0.208687	-2.27825	2.19281e-08	1.533e-05	663	NA	NA	NA	NA	TRUE	TRUE
cg11879514	chr17	66287032	66287033	+	0.214088	0.041332	0.172756	2.12613	2.94712e-08	1.80849e-05	754	ARSG;SLC16A6	NM_014960;NM_004694	5'UTR;5'UTR	Island	NA	NA
cg19968840	chr15	45409319	45409320	+	0.217022	0.071555	0.145467	1.47698	4.24261e-08	2.23622e-05	877	DUOXA2	NM_207581	Body	Island	NA	NA
cg12065531	chr6	33176293	33176294	-	0.192066	0.0702231	0.121843	1.33273	4.20252e-08	2.23125e-05	898	RING1;RING1	NM_002931;NM_002931	1stExon;5'UTR	Island	NA	NA
cg04985251	chr3	119188494	119188495	-	0.150605	0.0251683	0.125436	2.19117	5.72397e-08	2.70171e-05	982	KTELC1;KTELC1	NM_152305;NR_024265	Body;Body	S_Shore	TRUE	NA
cg06009330	chr2	70485380	70485381	-	0.259277	0.119404	0.139872	1.0572	7.36999e-09	8.54005e-06	1111	PCYOX1	NM_016297	1stExon	Island	NA	NA
cg18331855	chr17	1131781	1131782	-	0.170773	0.0577851	0.112988	1.41514	9.41475e-09	9.4454e-06	1247	NA	NA	NA	N_Shore	NA	TRUE
cg05769349	chr12	114847043	114847044	+	0.0598494	0.216192	-0.156342	-1.69523	1.11965e-07	4.12653e-05	1257	TBX5;TBX5	NM_080717;NM_000192	TSS1500;TSS1500	Island	NA	NA
cg02581963	chr10	102133317	102133318	-	0.195526	0.0320825	0.163444	2.28803	1.44554e-07	4.83065e-05	1387	C10orf75	NR_026762	TSS200	Island	NA	NA
cg25681339	chr17	1174148	1174149	+	0.319766	0.113721	0.206045	1.41435	1.68901e-07	5.29089e-05	1479	BHLHA9	NM_001164405	1stExon	Island	TRUE	NA
cg03522668	chr11	68780866	68780867	+	0.196372	0.0696975	0.126675	1.37264	1.75374e-07	5.4177e-05	1499	MRGPRF;MRGPRF	NM_001098515;NM_145015	TSS200;TSS200	S_Shelf	NA	NA
cg22352273	chr2	238969464	238969465	+	0.278655	0.13521	0.143445	0.991205	8.66578e-08	3.49271e-05	1502	SCLY	NM_016510	TSS200	Island	NA	NA
cg22142686	chr19	2984155	2984156	+	0.195871	0.0878537	0.108017	1.07304	4.41972e-12	3.69478e-07	1517	TLE6;TLE6	NM_001143986;NM_024760	Body;5'UTR	NA	NA	TRUE
cg03843000	chr12	114846968	114846969	-	0.0606764	0.264335	-0.203659	-1.95664	2.22042e-07	6.29848e-05	1634	TBX5;TBX5	NM_080717;NM_000192	TSS1500;TSS1500	Island	NA	NA
cg07684775	chr12	54772688	54772689	-	0.0890629	0.235893	-0.14683	-1.31161	2.70476e-07	7.18847e-05	1744	ZNF385A;ZNF385A;ZNF385A	NM_001130968;NM_001130967;NM_015481	Body;Body;Body	Island	TRUE	NA
cg09656541	chr10	115932823	115932824	+	0.107077	0.217954	-0.110877	-0.961284	1.66168e-07	5.243e-05	1754	C10orf118	NM_018017	5'UTR	N_Shore	NA	NA
cg00589541	chr3	171844005	171844006	-	0.0538302	0.257495	-0.203665	-2.0672	3.25684e-07	8.0527e-05	1874	FNDC3B;FNDC3B	NM_001135095;NM_022763	Body;Body	NA	TRUE	NA
cg15876264	chr5	43855809	43855810	+	0.0425862	0.185353	-0.142767	-1.89333	3.7513e-07	8.87114e-05	1960	NA	NA	NA	NA	TRUE	NA
cg23930083	chr7	100816912	100816913	+	0.195965	0.0948261	0.101139	0.974403	2.84091e-08	1.77786e-05	2031	C7orf52	NM_198571	Body	Island	NA	TRUE
cg04226401	chr1	100818170	100818171	-	0.211069	0.106612	0.104457	0.922784	2.48506e-09	4.76986e-06	2092	CDC14A;CDC14A;CDC14A;CDC14A;CDC14A;CDC14A	NM_033313;NM_033312;NM_003672;NM_033313;NM_003672;NM_033312	5'UTR;5'UTR;5'UTR;1stExon;1stExon;1stExon	Island	NA	NA
cg11878675	chr2	74211845	74211846	-	0.164699	0.0647095	0.0999894	1.22551	1.49203e-08	1.20692e-05	2148	NA	NA	NA	Island	NA	TRUE
cg27078890	chr11	128457459	128457460	+	0.11221	0.223756	-0.111546	-0.935644	5.63857e-07	0.000115081	2271	ETS1	NM_001143820	TSS200	NA	NA	NA
cg25052847	chr2	161767428	161767429	+	0.122857	0.238798	-0.115941	-0.9051	2.79004e-07	7.33769e-05	2299	NA	NA	NA	NA	TRUE	NA
cg13886124	chr9	130186480	130186481	+	0.1982	0.1002	0.0980005	0.91785	6.58227e-10	2.58551e-06	2356	ZNF79	NM_007135	TSS200	Island	NA	NA
cg01550828	chr3	196227453	196227454	+	0.496557	0.121212	0.375345	1.94882	6.76684e-07	0.000130795	2398	RNF168	NM_152617	Body	N_Shelf	NA	NA
cg09744840	chr10	74469027	74469028	-	0.0311241	0.139602	-0.108478	-1.86308	7.01617e-07	0.000133663	2433	CCDC109A	NM_138357	Body	NA	TRUE	NA
cg15897635	chr1	220697615	220697616	-	0.251797	0.475797	-0.224	-0.891904	3.35294e-10	1.87738e-06	2442	NA	NA	NA	N_Shelf	NA	NA
cg05469118	chr11	122215103	122215104	-	0.103032	0.206148	-0.103116	-0.935294	7.3456e-07	0.000136949	2484	NA	NA	NA	NA	NA	NA
cg11788103	chr19	12833533	12833534	-	0.216273	0.112365	0.103907	0.886869	3.64527e-10	1.96465e-06	2498	TNPO2;TNPO2;TNPO2	NM_001136196;NM_013433;NM_001136195	TSS200;TSS1500;5'UTR	Island	NA	NA
cg24396566	chr4	52904500	52904501	+	0.117235	0.0120494	0.105185	2.52868	7.87741e-07	0.000143938	2535	SGCB	NM_000232	TSS200	Island	NA	TRUE
cg19483816	chr5	180670343	180670344	-	0.194685	0.0983678	0.0963172	0.917469	9.04729e-11	1.10354e-06	2584	GNB2L1;SNORD95;SNORD96A	NM_006098;NR_002591;NR_002592	Body;Body;TSS1500	N_Shore	NA	NA
cg26244646	chr17	59391924	59391925	+	0.07081	0.182436	-0.111626	-1.25177	8.90937e-07	0.000157136	2628	BCAS3;BCAS3	NM_001099432;NM_017679	Body;Body	NA	TRUE	TRUE
cg17074213	chr1	92351695	92351696	+	0.280476	0.0963588	0.184117	1.44948	9.09548e-07	0.000159327	2646	TGFBR3;TGFBR3	NM_003243;NM_003243	1stExon;5'UTR	Island	NA	NA
cg02665650	chr6	34984838	34984839	-	0.0385408	0.178238	-0.139697	-1.95529	9.6693e-07	0.000165991	2700	ANKS1A	NM_015245	Body	NA	NA	NA
cg05929882	chr12	114847508	114847509	+	0.0828691	0.259053	-0.176184	-1.53462	9.97303e-07	0.000169244	2731	TBX5;TBX5	NM_080717;NM_000192	TSS1500;TSS1500	Island	NA	NA
cg18414754	chr3	138668832	138668833	+	0.191312	0.0638683	0.127444	1.44641	1.0272e-06	0.000172068	2767	C3orf72	NM_001040061	Body	Island	TRUE	TRUE
cg17940190	chr20	49547700	49547701	+	0.202085	0.106483	0.0956015	0.864517	7.58527e-09	8.63834e-06	2791	ADNP;ADNP	NM_015339;NM_181442	TSS200;TSS200	N_Shore	NA	TRUE
cg03149093	chr19	12035973	12035974	+	0.195947	0.101388	0.0945595	0.886682	8.95262e-11	1.10354e-06	2796	ZNF700;ZNF700	NM_144566;NM_144566	5'UTR;1stExon	Island	NA	NA
cg11243995	chr1	231002232	231002233	+	0.0738252	0.179241	-0.105416	-1.17477	1.06161e-06	0.000175933	2796	C1orf198;C1orf198	NM_032800;NM_001136494	Body;Body	N_Shore	NA	NA
cg14470594	chr3	196014778	196014779	-	0.19753	0.103172	0.094358	0.874803	1.95706e-10	1.44892e-06	2829	PCYT1A	NM_005017	TSS200	Island	NA	NA
cg20709868	chr19	12992305	12992306	-	0.218857	0.115863	0.102993	0.862587	1.05107e-09	3.18104e-06	2830	DNASE2;DNASE2	NM_001375;NM_001375	5'UTR;1stExon	Island	NA	NA
cg00314029	chr2	161348665	161348666	+	0.0811028	0.175452	-0.0943492	-1.02548	2.69335e-07	7.18159e-05	2831	RBMS1;RBMS1	NM_002897;NM_016836	Body;Body	N_Shore	NA	TRUE
cg09656690	chr5	174875230	174875231	+	0.242628	0.125632	0.116996	0.897322	1.11729e-06	0.000181964	2846	NA	NA	NA	S_Shelf	TRUE	NA
cg24449302	chr15	66679100	66679101	+	0.260755	0.135645	0.12511	0.894534	1.21297e-06	0.000191906	2929	MAP2K1	NM_002755	TSS200	Island	NA	NA
cg01525244	chr22	39548611	39548612	+	0.374093	0.202402	0.171691	0.854657	4.72037e-08	2.38594e-05	2954	CBX7	NM_175709	TSS200	N_Shore	NA	NA
cg04658945	chr11	68780897	68780898	+	0.314457	0.167086	0.147371	0.87358	1.26438e-06	0.000197522	2967	MRGPRF;MRGPRF	NM_001098515;NM_145015	TSS200;TSS200	S_Shelf	NA	NA
cg03348475	chr4	57775757	57775758	-	0.132658	0.0397357	0.0929223	1.52021	2.07323e-07	6.04372e-05	3048	REST	NM_005612	5'UTR	S_Shore	NA	NA
cg19290410	chr12	114847438	114847439	+	0.0913451	0.248566	-0.157221	-1.35125	1.47917e-06	0.00021915	3128	TBX5;TBX5	NM_080717;NM_000192	TSS1500;TSS1500	Island	NA	NA
cg16605327	chr12	114846849	114846850	+	0.0852266	0.22763	-0.142403	-1.31928	1.56887e-06	0.000227812	3192	TBX5;TBX5	NM_080717;NM_000192	TSS1500;TSS1500	Island	NA	NA
cg13284007	chr3	53381865	53381866	-	0.192118	0.0999447	0.0921736	0.878422	4.92057e-10	2.32725e-06	3197	DCP1A	NM_018403	TSS1500	Island	NA	NA
cg16154073	chr3	32433121	32433122	-	0.190182	0.0980935	0.0920889	0.889035	1.19571e-11	3.69478e-07	3216	CMTM7;CMTM7	NM_181472;NM_138410	TSS200;TSS200	Island	NA	TRUE
cg01994308	chr8	57122990	57122991	+	0.589893	0.32557	0.264323	0.838091	1.6412e-08	1.27421e-05	3218	PLAG1;CHCHD7;CHCHD7;CHCHD7;PLAG1;CHCHD7;PLAG1;CHCHD7;CHCHD7	NM_001114635;NM_001011670;NM_024300;NM_001011667;NM_002655;NM_001011669;NM_001114634;NM_001011671;NM_001011668	5'UTR;TSS1500;TSS1500;TSS1500;5'UTR;TSS1500;5'UTR;TSS1500;TSS1500	N_Shore	NA	NA
cg04026354	chr17	2076063	2076064	+	0.0618434	0.168873	-0.10703	-1.31601	1.604e-06	0.000230459	3226	SMG6;SMG6	NM_017575;NM_001170957	Body;Body	NA	TRUE	NA
cg18484299	chr2	171787393	171787394	+	0.0939363	0.192749	-0.098813	-0.963997	1.61055e-06	0.000231185	3229	GORASP2	NM_015530	Body	S_Shore	NA	NA
cg03542374	chr15	93448465	93448466	-	0.108278	0.228	-0.119722	-1.00878	1.67843e-06	0.000237543	3275	CHD2;CHD2	NM_001271;NM_001042572	Body;Body	S_Shore	NA	NA
cg26880762	chr12	123943063	123943064	+	0.21759	0.117824	0.099766	0.832278	1.40273e-10	1.36677e-06	3303	SNRNP35;SNRNP35;SNRNP35	NM_180699;NM_180703;NM_022717	5'UTR;5'UTR;5'UTR	S_Shore	NA	TRUE
cg19256314	chr12	109227237	109227238	+	0.07652	0.167766	-0.0912457	-1.03887	7.06611e-07	0.000134504	3364	SSH1;SSH1	NM_001161330;NM_018984	Body;Body	NA	TRUE	TRUE
cg26949087	chr2	26467503	26467504	-	0.169505	0.0783311	0.091174	1.02303	2.09228e-10	1.44892e-06	3372	HADHB;HADHA;HADHA	NM_000183;NM_000182;NM_000182	TSS200;1stExon;5'UTR	Island	NA	TRUE
cg08718293	chr1	10399783	10399784	-	0.104564	0.226054	-0.12149	-1.04296	1.83417e-06	0.000250921	3388	KIF1B	NM_015074	Body	NA	TRUE	NA
cg09700085	chr3	45838028	45838029	+	0.358794	0.198216	0.160578	0.824735	2.33875e-07	6.51846e-05	3438	SLC6A20;SLC6A20;SLC6A20;SLC6A20	NM_020208;NM_022405;NM_020208;NM_022405	1stExon;1stExon;5'UTR;5'UTR	Island	TRUE	NA
cg22678932	chr22	22006201	22006202	+	0.17372	0.0830565	0.0906637	0.981331	2.04498e-10	1.44892e-06	3463	MIR130B;MIR301B	NR_029845;NR_030622	TSS1500;TSS1500	Island	NA	NA
cg16489610	chr7	129913310	129913311	-	0.180995	0.0851902	0.0958043	1.00465	1.9882e-06	0.00026443	3485	CPA2	NM_001869	Body	NA	TRUE	NA
cg20674839	chr19	51925322	51925323	-	0.189547	0.0990631	0.0904844	0.871569	4.6181e-10	2.27991e-06	3496	NA	NA	NA	Island	NA	NA
cg05792022	chr13	41239732	41239733	+	0.262941	0.144729	0.118212	0.818847	2.53084e-12	3.69478e-07	3544	FOXO1	NM_002015	1stExon	Island	NA	NA
cg08797194	chr13	96705123	96705124	+	0.056193	0.167942	-0.111749	-1.42666	2.1233e-06	0.000276526	3559	UGGT2	NM_020121	Body	N_Shore	NA	NA
cg26953640	chr17	1174473	1174474	-	0.38696	0.215402	0.171558	0.816491	8.80791e-07	0.000155999	3582	BHLHA9	NM_001164405	1stExon	Island	TRUE	NA
cg14560584	chr22	46692491	46692492	-	0.172552	0.0826435	0.0899087	0.978547	2.45141e-10	1.57811e-06	3599	CN5H6.4;GTSE1	NR_024009;NM_016426	Body;TSS200	Island	NA	NA
cg08616760	chr5	178157801	178157802	-	0.198778	0.0941262	0.104652	1.00364	2.19235e-06	0.000281876	3605	ZNF354A	NM_005649	TSS200	Island	NA	NA
cg22997177	chr12	54070527	54070528	+	0.298199	0.165204	0.132996	0.814831	2.11082e-08	1.49927e-05	3616	ATP5G2;ATP5G2	NM_005176;NM_001002031	TSS1500;TSS200	N_Shore	NA	NA
cg25746746	chr12	109531439	109531440	-	0.193198	0.103465	0.0897329	0.840639	6.83258e-09	8.14808e-06	3631	ALKBH2;ALKBH2;ALKBH2;ALKBH2;ALKBH2	NR_026931;NR_026930;NM_001145375;NM_001145374;NM_001001655	TSS200;TSS200;TSS200;TSS200;TSS200	S_Shore	NA	NA
cg00092518	chr13	50070550	50070551	+	0.243108	0.134127	0.108981	0.812415	3.94681e-08	2.14211e-05	3665	PHF11;PHF11;PHF11	NM_001040443;NM_001040444;NM_001040444	Body;1stExon;5'UTR	Island	NA	NA
cg13777502	chr17	66031814	66031815	-	0.201237	0.110489	0.090748	0.80996	1.10314e-09	3.25568e-06	3707	KPNA2	NM_002266	TSS200	Island	NA	NA
cg06644998	chr2	200942279	200942280	-	0.170573	0.306526	-0.135953	-0.809743	4.04267e-08	2.17977e-05	3713	NA	NA	NA	NA	TRUE	NA
cg06972182	chr14	56047764	56047765	+	0.205144	0.113441	0.0917024	0.801475	1.46936e-08	1.20248e-05	3873	C14orf33;KTN1;KTN1;KTN1;KTN1	NR_027123;NM_001079521;NM_182926;NM_004986;NM_001079522	TSS1500;5'UTR;5'UTR;5'UTR;5'UTR	Island	NA	NA
cg05063087	chr10	102133314	102133315	-	0.228018	0.126577	0.101442	0.801364	7.88429e-10	2.85667e-06	3876	C10orf75	NR_026762	TSS200	Island	NA	NA
cg12785993	chr2	30401636	30401637	+	0.111774	0.20192	-0.0901459	-0.799314	3.78017e-07	8.9303e-05	3921	NA	NA	NA	NA	TRUE	TRUE
cg15820397	chr19	17622945	17622946	-	0.187794	0.0994652	0.0883286	0.853525	7.9893e-12	3.69478e-07	3929	PGLS	NM_012088	Body	Island	NA	NA
cg25733613	chr11	111637437	111637438	-	0.224505	0.124812	0.0996938	0.798676	5.1391e-09	6.96045e-06	3933	PPP2R1B;PPP2R1B	NM_002716;NM_181699	TSS1500;TSS1500	S_Shore	NA	NA
cg24562110	chr13	80324480	80324481	+	0.0710127	0.159287	-0.0882746	-1.06325	1.49775e-06	0.000220736	3940	NA	NA	NA	NA	TRUE	NA
cg07830086	chr19	18107778	18107779	+	0.191435	0.103177	0.0882576	0.831731	3.84876e-09	5.98629e-06	3943	KCNN1	NM_002248	Body	N_Shore	NA	NA
cg14441964	chr10	75910358	75910359	-	0.211194	0.117245	0.0939483	0.797697	1.78972e-09	4.10665e-06	3955	ADK;AP3M1;AP3M1	NM_006721;NM_207012;NM_012095	TSS1500;5'UTR;5'UTR	N_Shore	NA	NA
cg12015991	chr6	32490043	32490044	+	0.519839	0.237682	0.282157	1.09707	2.94034e-06	0.000342771	3976	HLA-DRB5	NM_002125	Body	Island	NA	NA
cg10246531	chr16	88717628	88717629	+	0.234135	0.130546	0.103589	0.796637	1.13977e-07	4.15322e-05	3984	CYBA	NM_000101	TSS200	S_Shore	NA	NA
cg02895639	chr22	48970993	48970994	-	0.19921	0.110595	0.0886153	0.794785	3.35411e-07	8.19095e-05	4016	FAM19A5;FAM19A5	NM_001082967;NM_015381	Body;TSS1500	Island	NA	NA
cg16051561	chr5	11529629	11529630	-	0.120978	0.232658	-0.11168	-0.889597	3.05892e-06	0.00035193	4028	CTNND2	NM_001332	Body	NA	TRUE	NA
cg14295955	chr11	57479323	57479324	-	0.178607	0.0908036	0.0878038	0.90384	1.55588e-10	1.36677e-06	4037	MED19;TMX2;TMX2;TMX2	NM_153450;NM_001144012;NR_026593;NM_015959	Body;TSS1500;TSS1500;TSS1500	N_Shore	NA	NA
cg16559598	chr12	114846503	114846504	-	0.12819	0.260604	-0.132414	-0.969528	3.07662e-06	0.000353239	4037	TBX5;TBX5	NM_080717;NM_000192	TSS1500;TSS1500	Island	TRUE	NA
cg05756109	chr10	103347662	103347663	-	0.193507	0.105877	0.0876303	0.812486	2.12108e-10	1.44892e-06	4078	POLL;RP11-529I10.4;POLL	NM_013274;NM_015448;NM_013274	5'UTR;TSS1500;1stExon	N_Shore	NA	NA
cg19390582	chr19	16740428	16740429	+	0.090616	0.178203	-0.0875868	-0.903428	1.60318e-07	5.13312e-05	4083	MED26	NM_004831	TSS1500	S_Shore	NA	NA
cg17700633	chr19	13263997	13263998	+	0.176733	0.0893123	0.0874206	0.910932	1.77684e-07	5.45906e-05	4114	IER2	NM_004907	5'UTR	Island	NA	TRUE
cg20340149	chr2	122407145	122407146	+	0.180496	0.0931097	0.087386	0.885579	3.58723e-08	2.02521e-05	4121	CLASP1;CLASP1;CLASP1	NM_001142274;NM_001142273;NM_015282	TSS200;TSS200;TSS200	Island	NA	NA
cg08031094	chr2	54013912	54013913	-	0.176367	0.0889945	0.0873722	0.912724	6.26221e-08	2.83462e-05	4130	LOC100302652;ASB3;ERLEC1;ASB3;ERLEC1;ERLEC1	NM_001164165;NM_145863;NM_015701;NM_016115;NM_001127397;NM_001127398	Body;5'UTR;TSS200;5'UTR;TSS200;TSS200	Island	NA	TRUE
cg21238609	chr17	38472961	38472962	-	0.0912343	0.178602	-0.0873674	-0.897645	9.21e-07	0.000160484	4133	RARA	NM_000964	5'UTR	Island	TRUE	NA
cg24549639	chr12	69201477	69201478	-	0.178047	0.0908724	0.0871749	0.898564	2.05556e-11	5.95476e-07	4174	MDM2;MDM2;MDM2;MDM2;MDM2;MDM2;MDM2;MDM2	NM_001145340;NM_006878;NM_006881;NM_002392;NM_006882;NM_006879;NM_001145339;NM_001145337	TSS1500;TSS1500;TSS1500;TSS1500;TSS1500;TSS1500;TSS1500;TSS1500	N_Shore	NA	NA
cg26075184	chr10	101281703	101281704	+	0.155539	0.275777	-0.120238	-0.787717	2.42402e-06	0.000301542	4182	NA	NA	NA	Island	NA	NA
cg14789659	chr10	63809073	63809074	-	0.0633387	0.150422	-0.0870834	-1.12923	9.51542e-08	3.72758e-05	4196	ARID5B	NM_032199	Body	NA	NA	NA
cg07452879	chr17	71274436	71274437	-	0.127329	0.235312	-0.107984	-0.836987	3.463e-06	0.000378922	4236	NA	NA	NA	NA	TRUE	NA
cg15846488	chr18	53255575	53255576	+	0.191517	0.104687	0.0868298	0.813198	4.88608e-07	0.000105091	4252	TCF4;TCF4;TCF4;TCF4	NM_001083962;NM_001083962;NM_003199;NM_003199	1stExon;5'UTR;1stExon;5'UTR	N_Shore	NA	TRUE
cg06984255	chr10	104991193	104991194	+	0.237264	0.415667	-0.178403	-0.783671	3.1055e-06	0.000355323	4273	NA	NA	NA	NA	TRUE	TRUE
cg04318619	chr17	1090300	1090301	+	0.20097	0.374295	-0.173324	-0.865173	3.56471e-06	0.000385771	4283	ABR;ABR	NM_001159746;NM_001159746	1stExon;5'UTR	NA	NA	NA
cg04980793	chr14	35451984	35451985	-	0.179045	0.0923808	0.0866646	0.884788	2.6737e-11	5.97669e-07	4285	SRP54;SRP54	NM_003136;NM_001146282	TSS200;TSS200	Island	NA	NA
cg04238038	chr3	164913073	164913074	+	0.271685	0.102758	0.168927	1.32085	3.6139e-06	0.000389276	4303	SLITRK3	NM_014926	5'UTR	NA	TRUE	NA
cg21123417	chr5	1103453	1103454	+	0.100205	0.187058	-0.0868538	-0.838439	3.66465e-06	0.000392983	4322	SLC12A7	NM_006598	Body	S_Shelf	TRUE	NA
cg17079137	chr17	27070735	27070736	+	0.211882	0.119319	0.0925633	0.778862	2.89439e-09	5.31946e-06	4365	TRAF4	NM_004295	TSS1500	Island	NA	NA
cg20913063	chr2	60779189	60779190	+	0.0533376	0.188745	-0.135407	-1.64978	3.77867e-06	0.000401152	4366	BCL11A;BCL11A;BCL11A	NM_022893;NM_138559;NM_018014	Body;Body;Body	N_Shore	NA	NA
cg03515656	chr16	1600304	1600305	+	0.0519663	0.138208	-0.0862418	-1.25807	6.54051e-07	0.000127914	4373	IFT140;TMEM204	NM_014714;NM_024600	Body;Body	S_Shore	NA	NA
cg14787155	chr3	108308533	108308534	-	0.187214	0.0940516	0.093162	0.92246	3.82219e-06	0.000403737	4388	DZIP3;DZIP3;KIAA1524	NM_014648;NM_014648;NM_020890	1stExon;5'UTR;TSS200	Island	NA	TRUE
cg02149880	chr2	216878419	216878420	-	0.20122	0.11334	0.0878797	0.776104	3.95393e-09	6.05588e-06	4425	MREG	NM_018000	TSS200	S_Shore	NA	NA
cg23067317	chr3	16216094	16216095	-	0.106575	0.192381	-0.0858068	-0.795823	2.10278e-07	6.09916e-05	4468	GALNTL2	NM_054110	TSS200	NA	TRUE	TRUE
cg06979118	chr11	70601971	70601972	+	0.192443	0.106714	0.0857293	0.794542	3.30103e-08	1.93676e-05	4481	SHANK2	NM_012309	Body	NA	NA	NA
cg26029734	chr11	31819380	31819381	-	0.0452582	0.142761	-0.0975032	-1.46702	4.03145e-06	0.000416725	4484	PAX6;PAX6;PAX6	NM_001604;NM_001127612;NM_000280	Body;Body;Body	N_Shore	NA	NA
cg14622441	chr17	34058968	34058969	-	0.191843	0.106168	0.085675	0.797022	1.58484e-06	0.000229127	4494	RASL10B	NM_033315	5'UTR	S_Shore	NA	NA
cg21029769	chr11	130029515	130029516	-	0.224271	0.123821	0.10045	0.807873	4.08902e-06	0.000420984	4501	ST14	NM_021978	TSS200	N_Shore	NA	TRUE
cg22592142	chr15	45409170	45409171	+	0.335406	0.192447	0.14296	0.770752	9.5075e-07	0.000163881	4539	DUOXA2	NM_207581	Body	Island	NA	NA
cg12279125	chr8	2129970	2129971	-	0.10308	0.199626	-0.0965464	-0.890477	4.22975e-06	0.000430597	4553	NA	NA	NA	Island	NA	NA
cg24806126	chr5	14581620	14581621	+	0.220417	0.125261	0.0951567	0.768507	5.87181e-08	2.72706e-05	4589	FAM105A	NM_019018	TSS1500	Island	NA	NA
cg26600954	chr7	23719792	23719793	+	0.199379	0.11296	0.0864195	0.767933	4.66421e-09	6.61126e-06	4603	C7orf46;C7orf46;C7orf46;C7orf46;C7orf46;C7orf46	NM_001127365;NM_199136;NM_001127364;NM_001127365;NM_199136;NM_001127364	5'UTR;5'UTR;1stExon;1stExon;1stExon;5'UTR	Island	NA	TRUE
cg00769161	chr12	58130183	58130184	+	0.188528	0.338231	-0.149703	-0.8107	4.3205e-06	0.000434924	4604	AGAP2;AGAP2	NM_014770;NM_001122772	Body;Body	Island	NA	NA
cg06245037	chr11	44332938	44332939	+	0.176946	0.0826024	0.094344	1.0135	4.38399e-06	0.000438822	4630	ALX4	NM_021926	TSS1500	S_Shore	NA	TRUE
cg27619353	chr22	38071651	38071652	+	0.233324	0.132995	0.10033	0.766918	1.99379e-07	5.89152e-05	4638	LGALS1;LGALS1	NM_002305;NM_002305	1stExon;5'UTR	N_Shore	NA	NA
cg22793136	chr12	94543560	94543561	+	0.190807	0.105867	0.0849404	0.793343	3.57131e-09	5.89037e-06	4656	PLXNC1	NM_005761	1stExon	Island	NA	NA
cg13761321	chr9	97768771	97768772	+	0.0912225	0.182041	-0.0908187	-0.923886	4.55442e-06	0.000449122	4700	C9orf3	NM_032823	Body	S_Shore	NA	NA
cg09062708	chr1	61649907	61649908	-	0.0986822	0.202731	-0.104049	-0.968913	4.62009e-06	0.000453117	4726	NFIA;NFIA;NFIA;NFIA	NM_001145512;NM_001145511;NM_001134673;NM_005595	Body;Body;Body;Body	NA	TRUE	TRUE
cg23891596	chr19	50169132	50169133	+	0.168996	0.084486	0.0845103	0.921757	5.67486e-09	7.34727e-06	4749	IRF3;BCL2L12;BCL2L12	NM_001571;NM_001040668;NM_138639	TSS200;1stExon;1stExon	Island	NA	NA
cg09811510	chr3	159590447	159590448	+	0.172622	0.314414	-0.141792	-0.828977	4.72153e-06	0.000459468	4763	SCHIP1	NM_014575	Body	NA	TRUE	TRUE
cg17080882	chr1	92191625	92191626	+	0.112961	0.209346	-0.0963856	-0.835014	4.73169e-06	0.000460071	4767	TGFBR3	NM_003243	Body	NA	TRUE	NA
cg02843503	chr7	6865989	6865990	+	0.200668	0.114302	0.0863661	0.76112	5.76516e-10	2.42925e-06	4796	C7orf28B	NM_198097	TSS200	Island	NA	NA
cg10490227	chr1	40348903	40348904	+	0.196522	0.111865	0.084657	0.761014	2.67846e-09	5.00596e-06	4801	TRIT1	NM_017646	Body	N_Shore	NA	NA
cg11085408	chr3	169940123	169940124	+	0.232455	0.133108	0.0993475	0.760617	6.63051e-09	8.00996e-06	4816	PRKCI	NM_002740	TSS200	N_Shore	NA	NA
cg11651961	chr2	54197711	54197712	+	0.188908	0.104752	0.0841563	0.793585	1.98429e-10	1.44892e-06	4826	PSME4	NM_014614	1stExon	N_Shore	NA	NA
cg17156767	chr19	30364462	30364463	-	0.203293	0.115931	0.0873627	0.760209	1.27944e-08	1.11262e-05	4826	NA	NA	NA	Island	NA	NA
cg23505970	chr6	90529759	90529760	-	0.253082	0.145362	0.107719	0.759875	2.02331e-10	1.44892e-06	4840	MDN1	NM_014611	TSS1500	S_Shore	NA	NA
cg08436942	chr4	4249992	4249993	+	0.193822	0.109742	0.0840794	0.767374	5.61173e-09	7.3012e-06	4853	TMEM128	NM_032927	TSS200	Island	NA	NA
cg17795695	chr4	6344449	6344450	+	0.0868525	0.170921	-0.0840683	-0.901497	2.25377e-06	0.000285965	4856	PPP2R2C;PPP2R2C	NM_181876;NM_020416	Body;Body	NA	NA	NA
cg15260268	chr12	53613892	53613893	+	0.230948	0.132362	0.0985858	0.759157	4.86659e-09	6.77383e-06	4857	RARG;RARG;RARG	NM_001042728;NM_001042728;NM_000966	1stExon;5'UTR;Body	Island	NA	NA
cg05157266	chr2	183901614	183901615	-	0.0761391	0.160199	-0.0840603	-0.982486	2.22462e-06	0.000284055	4859	NCKAP1;NCKAP1	NM_205842;NM_013436	Body;Body	N_Shore	NA	NA
cg25179358	chr12	49741623	49741624	-	0.204693	0.116882	0.0878102	0.758781	9.07857e-09	9.2919e-06	4865	DNAJC22	NM_024902	5'UTR	S_Shore	TRUE	NA
cg14023881	chr1	77230704	77230705	+	0.141957	0.247062	-0.105105	-0.758452	5.13485e-07	0.000108667	4879	NA	NA	NA	NA	NA	NA
cg20079139	chr19	46932308	46932309	-	0.179586	0.0956314	0.0839549	0.843816	6.50667e-08	2.90546e-05	4891	NA	NA	NA	Island	NA	NA
cg16811988	chr3	42103138	42103139	-	0.0840443	0.176056	-0.0920116	-0.984323	5.10581e-06	0.000482775	4902	NA	NA	NA	NA	TRUE	NA
cg22855020	chr8	42356731	42356732	+	0.122022	0.213028	-0.0910054	-0.75644	4.8631e-07	0.000104743	4929	SLC20A2	NM_006749	5'UTR	NA	TRUE	NA
cg23016080	chr15	44486450	44486451	+	0.0977194	0.0139546	0.0837648	2.1689	5.89498e-07	0.000118591	4945	FRMD5	NM_032892	Body	N_Shore	NA	NA
cg02744793	chr10	35378717	35378718	-	0.206789	0.118394	0.0883947	0.75571	7.8714e-08	3.27801e-05	4950	CUL2	NM_003591	5'UTR	N_Shore	NA	NA
cg25362248	chr1	31192015	31192016	-	0.226691	0.130187	0.0965032	0.755646	1.35631e-08	1.14585e-05	4953	MATN1	NM_002379	Body	S_Shore	TRUE	NA
cg00345230	chr4	151936469	151936470	+	0.215773	0.123722	0.0920519	0.755643	5.46598e-10	2.36776e-06	4954	LRBA	NM_006726	5'UTR	N_Shore	NA	NA
cg02038173	chr21	34852701	34852702	+	0.185876	0.102162	0.083714	0.804356	1.28571e-08	1.11371e-05	4959	TMEM50B	NM_006134	TSS1500	Island	NA	NA
cg03468541	chr14	89029199	89029200	-	0.384272	0.223599	0.160673	0.755157	5.14911e-08	2.53358e-05	4963	ZC3H14;ZC3H14;ZC3H14;ZC3H14;ZC3H14	NM_207660;NM_207661;NM_001160103;NM_001160104;NM_024824	TSS200;TSS1500;TSS200;TSS200;TSS200	Island	NA	NA
cg02559264	chr11	73490474	73490475	-	0.202873	0.116141	0.0867322	0.754959	1.97425e-07	5.84711e-05	4968	NA	NA	NA	N_Shore	NA	NA
cg17246714	chr3	55519186	55519187	-	0.178612	0.0950153	0.0835969	0.844824	3.96152e-07	9.17174e-05	4979	WNT5A	NM_003392	Body	Island	NA	NA
cg07063325	chr6	33257630	33257631	+	0.162262	0.0789291	0.0833325	0.953874	9.96156e-08	3.82854e-05	5054	PFDN6;WDR46;WDR46	NM_014260;NM_001164267;NM_005452	5'UTR;TSS1500;TSS1500	S_Shore	NA	NA
cg10625758	chr17	73851514	73851515	-	0.18362	0.100372	0.0832486	0.810859	7.29318e-09	8.50921e-06	5078	WBP2	NM_012478	TSS200	Island	NA	NA
cg26647929	chr7	28966468	28966469	+	0.131891	0.0486856	0.0832055	1.27371	7.25999e-07	0.000136457	5098	NA	NA	NA	NA	NA	NA
cg14728310	chr19	9879317	9879318	+	0.198804	0.114233	0.0845714	0.749104	2.88291e-10	1.76949e-06	5106	ZNF846;ZNF846	NM_001077624;NM_001077624	1stExon;5'UTR	Island	NA	NA
cg20679082	chr17	1090548	1090549	-	0.261783	0.151791	0.109992	0.748321	1.42177e-10	1.36677e-06	5132	ABR;ABR	NM_001159746;NM_001159746	1stExon;5'UTR	NA	NA	NA
cg06742800	chr2	27255708	27255709	+	0.188208	0.105103	0.0831047	0.784086	5.19772e-09	6.9629e-06	5135	TMEM214;TMEM214	NM_001083590;NM_017727	TSS200;TSS200	Island	NA	NA
cg01511126	chr1	40506125	40506126	-	0.170293	0.0872713	0.0830215	0.890256	7.26541e-09	8.5039e-06	5170	CAP1;CAP1	NM_006367;NM_001105530	TSS200;TSS200	Island	NA	NA
cg26738040	chr11	62433033	62433034	+	0.220879	0.127614	0.0932654	0.746514	5.50103e-09	7.22308e-06	5187	C11orf48;SNORA57;METTL12	NM_024099;NR_004390;NM_001043229	Body;Body;5'UTR	Island	NA	NA
cg27473538	chr4	15780522	15780523	+	0.198018	0.114077	0.0839412	0.745474	8.55893e-08	3.46472e-05	5208	CD38	NM_001775	Body	Island	TRUE	TRUE
cg27614445	chr3	179041226	179041227	-	0.267888	0.1558	0.112088	0.745063	2.79275e-07	7.33815e-05	5225	ZNF639	NM_016331	TSS1500	Island	NA	NA
cg24218925	chr19	2578938	2578939	+	0.214534	0.123977	0.0905572	0.744952	2.93559e-11	5.97669e-07	5229	GNG7	NM_052847	5'UTR	N_Shore	TRUE	NA
cg20034209	chr17	66287369	66287370	-	0.190094	0.10733	0.0827646	0.770112	2.23296e-07	6.32633e-05	5230	ARSG;SLC16A6;SLC16A6	NM_014960;NM_004694;NM_004694	5'UTR;5'UTR;1stExon	Island	NA	NA
cg06796825	chr17	17140633	17140634	+	0.202354	0.116725	0.0856291	0.744771	4.70674e-08	2.38548e-05	5233	FLCN;FLCN	NM_144997;NM_144606	TSS200;TSS200	Island	NA	NA
cg02726883	chr17	29421732	29421733	+	0.232026	0.13446	0.0975657	0.744489	4.33324e-09	6.39926e-06	5246	NF1;NF1;NF1	NM_001042492;NM_000267;NM_001128147	TSS1500;TSS1500;TSS1500	Island	NA	NA
cg13938963	chr4	68411314	68411315	-	0.201536	0.116366	0.0851702	0.743297	1.88715e-09	4.20006e-06	5278	CENPC1	NM_001812	TSS200	Island	NA	NA
cg01910272	chr3	52489346	52489347	+	0.184823	0.102223	0.0825998	0.795794	2.07221e-07	6.04372e-05	5290	TNNC1;NISCH	NM_003280;NM_007184	TSS1500;TSS200	N_Shore	NA	NA
cg02998992	chr17	19265610	19265611	+	0.213555	0.123587	0.089968	0.742851	7.25913e-10	2.74102e-06	5296	B9D1	NM_015681	Body	Island	NA	NA
cg24806732	chr17	7608859	7608860	-	0.238983	0.138834	0.100148	0.742338	5.28993e-11	7.6622e-07	5316	EFNB3;EFNB3	NM_001406;NM_001406	5'UTR;1stExon	Island	NA	NA
cg24854787	chr20	3189711	3189712	+	0.191029	0.108586	0.0824433	0.761474	2.68212e-08	1.71947e-05	5334	ITPA;ITPA	NM_033453;NM_181493	TSS1500;TSS1500	N_Shore	NA	NA
cg07442639	chr11	3014225	3014226	+	0.178131	0.0957649	0.0823658	0.830875	1.07878e-09	3.22593e-06	5364	NAP1L4	NM_005969	TSS1500	S_Shore	NA	NA
cg12976413	chr7	75544151	75544152	-	0.183034	0.100704	0.0823299	0.802145	6.36973e-09	7.85212e-06	5374	POR	NM_000941	TSS1500	Island	NA	NA
cg05052194	chr1	2160249	2160250	+	0.226468	0.131618	0.0948502	0.739643	1.72111e-09	4.02664e-06	5388	SKI	NM_003036	1stExon	Island	NA	NA
cg14191675	chr9	127631086	127631087	-	0.202245	0.117122	0.0851224	0.739511	1.63011e-09	3.99769e-06	5394	ARPC5L	NM_030978	TSS1500	N_Shore	NA	NA
cg15839751	chr8	146126984	146126985	+	0.162553	0.0803161	0.082237	0.933985	5.24871e-08	2.56895e-05	5402	ZNF250;ZNF250	NM_021061;NM_001109689	TSS200;TSS200	Island	NA	NA
cg12006425	chr10	81892446	81892447	-	0.18499	0.102859	0.0821305	0.788873	4.35526e-08	2.26818e-05	5420	PLAC9;PLAC9	NM_001012973;NM_001012973	5'UTR;1stExon	Island	NA	TRUE
cg06794543	chr15	42749748	42749749	-	0.087866	0.169902	-0.0820363	-0.878334	4.37105e-06	0.000438053	5448	ZFP106	NM_022473	TSS200	NA	TRUE	TRUE
cg09104050	chr16	68563912	68563913	-	0.186361	0.104345	0.0820159	0.780115	2.21231e-07	6.27934e-05	5450	NA	NA	NA	Island	NA	NA
cg21639236	chr22	46664151	46664152	+	0.220371	0.128194	0.0921768	0.737262	4.83896e-09	6.75565e-06	5453	TTC38	NM_017931	Body	S_Shore	NA	NA
cg19502972	chr1	12040413	12040414	-	0.20967	0.121807	0.0878631	0.73691	2.12569e-10	1.44892e-06	5463	MFN2;MFN2;MFN2;MFN2	NM_001127660;NM_001127660;NM_014874;NM_014874	1stExon;5'UTR;1stExon;5'UTR	Island	NA	NA
cg15825501	chr1	936610	936611	+	0.243922	0.142415	0.101507	0.73638	1.13653e-09	3.27196e-06	5480	HES4;HES4	NM_001142467;NM_021170	TSS1500;TSS1500	Island	NA	NA
cg25206536	chr4	11369007	11369008	+	0.14291	0.244718	-0.101808	-0.736215	1.0445e-06	0.000174084	5484	MIR572	NR_030298	TSS1500	N_Shore	NA	NA
cg10453019	chr3	16216215	16216216	+	0.106175	0.188018	-0.0818435	-0.769335	2.16962e-06	0.000280079	5489	GALNTL2;GALNTL2	NM_054110;NM_054110	5'UTR;1stExon	NA	TRUE	TRUE
cg06911121	chr12	114847164	114847165	+	0.00861217	0.0903587	-0.0817465	-2.43085	3.07994e-06	0.000353445	5513	TBX5;TBX5	NM_080717;NM_000192	TSS1500;TSS1500	Island	NA	NA
cg16864700	chr12	31226536	31226537	-	0.232469	0.135678	0.0967906	0.735014	1.87183e-09	4.1913e-06	5515	DDX11;DDX11;DDX11	NM_030653;NM_004399;NM_152438	TSS1500;TSS1500;TSS1500	Island	NA	NA
cg13976253	chr1	202317780	202317781	-	0.176752	0.0950181	0.0817344	0.83049	5.82503e-08	2.72107e-05	5516	PPP1R12B;PPP1R12B;PPP1R12B;PPP1R12B	NM_001167857;NM_002481;NM_001167858;NM_032105	TSS200;TSS200;TSS200;TSS200	Island	NA	NA
cg06604058	chr11	63448992	63448993	-	0.190853	0.109217	0.0816352	0.752543	8.44533e-07	0.000150846	5535	RTN3;RTN3;RTN3;RTN3;RTN3;RTN3;RTN3;RTN3	NM_201430;NM_006054;NM_201428;NM_201429;NM_006054;NM_201430;NM_201429;NM_201428	1stExon;1stExon;1stExon;5'UTR;5'UTR;5'UTR;1stExon;5'UTR	Island	NA	NA
cg01958203	chr7	99098094	99098095	+	0.230426	0.134602	0.0958238	0.733504	1.05207e-09	3.18104e-06	5557	ZNF394	NM_032164	TSS1500	Island	NA	NA
cg06341821	chr4	38869561	38869562	+	0.232546	0.135903	0.0966437	0.733255	8.54505e-09	9.08409e-06	5562	MIR574;FAM114A1	NR_030300;NM_138389	TSS200;5'UTR	Island	NA	NA
cg20982606	chr12	109535391	109535392	+	0.370384	0.218964	0.15142	0.732339	9.31596e-08	3.67176e-05	5587	UNG;UNG	NM_003362;NM_080911	TSS1500;TSS200	Island	NA	NA
cg11954384	chr1	33167982	33167983	-	0.176761	0.0953376	0.0814232	0.826171	1.24544e-07	4.38652e-05	5593	SYNC;SYNC	NM_030786;NM_001161708	Body;Body	N_Shore	TRUE	NA
cg13184448	chr2	238647857	238647858	-	0.171521	0.291502	-0.119981	-0.732034	2.37701e-06	0.000297458	5600	LRRFIP1;LRRFIP1;LRRFIP1;LRRFIP1;LRRFIP1	NM_001137553;NM_004735;NM_001137550;NM_001137552;NM_001137551	Body;Body;Body;Body;Body	S_Shelf	NA	NA
cg19091447	chr20	37555378	37555379	+	0.188456	0.107059	0.0813971	0.761587	3.19786e-08	1.89542e-05	5600	FAM83D	NM_030919	1stExon	Island	NA	NA
cg24485820	chr12	117536718	117536719	+	0.156752	0.0754577	0.0812947	0.964425	6.79682e-09	8.14808e-06	5627	TESC;TESC;TESC	NR_031766;NM_017899;NM_001168325	Body;Body;Body	Island	NA	TRUE
cg13960352	chr19	45826863	45826864	+	0.199307	0.116167	0.0831396	0.730283	2.18535e-09	4.52384e-06	5652	CKM	NM_001824	TSS1500	Island	TRUE	TRUE
cg08109505	chr7	140098078	140098079	+	0.169353	0.0881476	0.0812058	0.86978	1.80864e-06	0.000248757	5653	SLC37A3;SLC37A3	NM_207113;NM_032295	5'UTR;5'UTR	Island	NA	NA
cg24763869	chr17	3572311	3572312	-	0.175736	0.0945629	0.0811734	0.828885	9.2279e-09	9.33879e-06	5660	TMEM93;TMEM93;TAX1BP3	NM_001014764;NM_031298;NM_014604	5'UTR;5'UTR;TSS1500	Island	NA	NA
cg18611777	chr14	24584409	24584410	+	0.217165	0.126959	0.0902062	0.729999	2.75574e-08	1.74524e-05	5665	DCAF11;DCAF11;DCAF11;DCAF11;DCAF11;DCAF11	NM_001163484;NM_025230;NM_181357;NR_028099;NR_028100;NM_025230	5'UTR;5'UTR;TSS200;Body;TSS200;1stExon	S_Shore	NA	NA
cg12950166	chr12	122517149	122517150	+	0.203674	0.118853	0.0848209	0.729683	4.22114e-08	2.23602e-05	5668	MLXIP	NM_014938	1stExon	Island	NA	NA
cg21406217	chr8	28748500	28748501	-	0.184849	0.103718	0.081131	0.776897	5.70133e-07	0.000115801	5673	INTS9;INTS9;HMBOX1;HMBOX1;INTS9;HMBOX1	NR_026826;NM_001145159;NM_001135726;NM_024567;NM_018250;NM_024567	TSS1500;TSS1500;5'UTR;1stExon;TSS1500;5'UTR	S_Shore	NA	NA
cg17468459	chr1	92208474	92208475	-	0.118182	0.202425	-0.0842422	-0.728752	1.70594e-06	0.000240191	5692	TGFBR3	NM_003243	Body	NA	TRUE	NA
cg07763231	chr17	80187349	80187350	+	0.111972	0.192981	-0.0810086	-0.734791	8.21535e-07	0.000148165	5703	SLC16A3;SLC16A3	NM_001042422;NM_004207	5'UTR;5'UTR	Island	NA	NA
cg07161888	chr16	53537348	53537349	-	0.176816	0.0958575	0.0809587	0.819496	1.65024e-07	5.22468e-05	5723	AKTIP;AKTIP	NM_022476;NM_001012398	TSS200;TSS200	Island	NA	NA
cg05492964	chr12	53835262	53835263	+	0.211691	0.123937	0.0877542	0.726996	5.09808e-08	2.51381e-05	5738	PRR13;PRR13	NM_018457;NM_001005354	TSS200;TSS200	N_Shore	NA	NA
cg20604317	chr20	4129314	4129315	+	0.195913	0.11443	0.0814824	0.726695	4.52663e-08	2.32607e-05	5748	SMOX;SMOX;SMOX;SMOX	NM_175841;NM_175842;NM_175839;NM_175840	TSS200;TSS200;TSS200;TSS200	N_Shore	NA	NA
cg08258788	chr8	109455865	109455866	+	0.164256	0.0833838	0.080872	0.899962	3.56044e-08	2.01499e-05	5749	TTC35;TTC35	NM_014673;NM_014673	1stExon;5'UTR	Island	NA	NA
cg14012610	chr3	48673451	48673452	-	0.203541	0.119079	0.0844619	0.726256	4.62372e-10	2.27991e-06	5764	SLC26A6;SLC26A6;SLC26A6	NM_134426;NM_022911;NM_134263	TSS1500;TSS1500;TSS1500	S_Shore	NA	NA
cg04436255	chr16	56672184	56672185	-	0.169231	0.0884763	0.0807543	0.863968	1.57338e-09	3.91647e-06	5793	MT1A	NM_005946	TSS1500	Island	NA	TRUE
cg07920148	chr11	33397821	33397822	+	0.217577	0.127658	0.0899188	0.725265	7.38589e-07	0.00013743	5797	NA	NA	NA	Island	NA	NA
cg09766628	chr17	4634728	4634729	+	0.219716	0.128954	0.0907619	0.725242	3.67277e-09	5.95684e-06	5799	MED11;MED11	NM_001001683;NM_001001683	5'UTR;1stExon	Island	NA	NA
cg05409435	chr17	41561730	41561731	+	0.147663	0.0669417	0.0807216	1.03501	1.62182e-10	1.36677e-06	5801	DHX8	NM_004941	Body	S_Shore	NA	NA
cg06481431	chr19	6745321	6745322	-	0.0894988	0.170101	-0.080602	-0.856054	3.82112e-06	0.000403717	5832	TRIP10	NM_004240	Body	N_Shore	NA	TRUE
cg15889012	chr2	44059266	44059267	-	0.210013	0.123331	0.0866815	0.722573	1.68431e-09	4.02414e-06	5867	ABCG5	NM_022436	Body	S_Shore	TRUE	NA
cg24303698	chr19	46367351	46367352	-	0.15751	0.0770262	0.080484	0.944727	4.73951e-11	7.5489e-07	5878	SYMPK;FOXA3	NM_004819;NM_004497	TSS1500;TSS200	N_Shore	NA	TRUE
cg24079251	chr17	9274424	9274425	-	0.182564	0.30754	-0.124977	-0.721605	6.42182e-07	0.000126178	5898	STX8	NM_004853	Body	NA	TRUE	NA
cg11612470	chr12	3068051	3068052	-	0.170702	0.090358	0.0803441	0.848458	3.49234e-07	8.43763e-05	5921	TEAD4;TEAD4;TEAD4	NM_201443;NM_003213;NM_201441	TSS1500;TSS1500;TSS1500	Island	NA	NA
cg17175624	chr1	145438920	145438921	+	0.15864	0.0782978	0.0803419	0.933495	8.17274e-10	2.88755e-06	5922	TXNIP	NM_006472	1stExon	NA	NA	NA
cg18126557	chr1	247611842	247611843	+	0.132777	0.225208	-0.0924316	-0.720179	4.74598e-06	0.00046088	5937	NLRP3;NLRP3;NLRP3;NLRP3;NLRP3	NM_001079821;NM_183395;NM_004895;NM_001127461;NM_001127462	3'UTR;3'UTR;3'UTR;3'UTR;3'UTR	N_Shelf	NA	TRUE
cg05628702	chr20	35491052	35491053	+	0.138926	0.235244	-0.0963179	-0.719621	2.86372e-06	0.000337146	5955	C20orf117	NM_080627	Body	Island	NA	NA
cg21625563	chr22	39152448	39152449	-	0.187323	0.107125	0.080198	0.752512	2.16799e-09	4.52384e-06	5966	UNC84B	NM_015374	TSS1500	Island	NA	NA
cg18040436	chr1	9189312	9189313	+	0.178054	0.0979438	0.0801105	0.800869	5.04296e-06	0.000478962	5990	GPR157	NM_024980	TSS200	Island	NA	NA
cg02315271	chr8	72469987	72469988	+	0.106981	0.187037	-0.0800567	-0.752198	1.98465e-06	0.000264109	6009	NA	NA	NA	S_Shore	NA	NA
cg03626672	chr2	237478664	237478665	-	0.118803	0.201841	-0.0830385	-0.71782	7.44597e-08	3.14487e-05	6017	CXCR7	NM_020311	5'UTR	S_Shore	NA	NA
cg23243902	chr11	117049849	117049850	-	0.25671	0.152186	0.104525	0.717626	1.41983e-09	3.7568e-06	6022	SIDT2	NM_001040455	TSS200	Island	NA	NA
cg21725888	chr6	43253015	43253016	+	0.198675	0.116897	0.0817773	0.717593	1.43278e-09	3.7568e-06	6023	TTBK1	NM_032538	Body	Island	NA	NA
cg06468809	chr16	4378402	4378403	-	0.235333	0.139197	0.0961364	0.717526	2.6111e-08	1.69782e-05	6028	NA	NA	NA	S_Shore	TRUE	TRUE
cg12598837	chr11	113845788	113845789	-	0.10393	0.183922	-0.0799919	-0.767329	3.78571e-06	0.000401489	6032	HTR3A;HTR3A	NM_000869;NM_213621	TSS200;TSS200	NA	TRUE	TRUE
cg10486757	chr10	71338591	71338592	-	0.204252	0.120318	0.0839342	0.717276	1.00961e-07	3.8515e-05	6036	NA	NA	NA	Island	TRUE	NA
cg09997638	chr19	17530742	17530743	+	0.201376	0.11858	0.0827954	0.71714	6.72614e-07	0.00013028	6040	FAM125A	NM_138401	TSS200	Island	NA	NA
cg12492359	chr2	203242268	203242269	-	0.169747	0.0897803	0.0799663	0.849138	2.42067e-09	4.75425e-06	6041	BMPR2	NM_001204	1stExon	Island	NA	NA
cg11733294	chr11	118123053	118123054	-	0.24098	0.142804	0.0981759	0.715889	7.99095e-09	8.86175e-06	6077	MPZL3	NM_198275	TSS200	NA	NA	TRUE
cg08411068	chr19	12624565	12624566	+	0.244323	0.144845	0.0994777	0.715836	6.66475e-08	2.93258e-05	6079	ZNF709;ZNF709	NM_001145647;NM_001145647	1stExon;5'UTR	S_Shore	NA	NA
cg23359048	chr12	2921757	2921758	+	0.183469	0.103722	0.0797466	0.766587	1.55785e-08	1.2343e-05	6100	ITFG2	NM_018463	TSS200	N_Shore	NA	NA
cg20783262	chr1	68152310	68152311	-	0.218904	0.1295	0.0894042	0.714479	1.36545e-07	4.63996e-05	6115	GADD45A	NM_001924	Body	S_Shore	NA	TRUE
cg15534755	chr11	117069859	117069860	+	0.102294	0.181974	-0.0796804	-0.773633	2.99606e-06	0.000347346	6118	TAGLN;TAGLN	NM_003186;NM_001001522	TSS200;TSS200	NA	NA	TRUE
cg02805994	chr2	219858000	219858001	-	0.217423	0.128691	0.0887325	0.713508	5.27066e-09	7.01023e-06	6135	CRYBA2;CRYBA2;CRYBA2;CRYBA2	NM_057094;NM_057093;NM_005209;NM_057093	5'UTR;5'UTR;5'UTR;1stExon	Island	TRUE	TRUE
cg07044792	chr16	3207523	3207524	-	0.153945	0.0743247	0.0796202	0.959184	1.13299e-10	1.25034e-06	6140	NA	NA	NA	N_Shore	NA	NA
cg18008019	chr13	100641646	100641647	-	0.248296	0.14756	0.100736	0.71312	2.66489e-07	7.15486e-05	6152	NA	NA	NA	Island	NA	NA
cg03515980	chr2	105488847	105488848	-	0.175422	0.0959253	0.0794968	0.807766	8.38511e-09	9.01692e-06	6174	NA	NA	NA	Island	NA	TRUE
cg03278965	chr3	141595308	141595309	-	0.179962	0.100518	0.0794441	0.781429	1.45048e-08	1.19627e-05	6199	ATP1B3	NM_001679	TSS200	Island	NA	NA
cg16975985	chr12	49524048	49524049	+	0.19803	0.117002	0.0810284	0.711945	1.91199e-09	4.20006e-06	6202	TUBA1B	NM_006082	Body	N_Shore	NA	TRUE
cg12839172	chr4	16085077	16085078	+	0.150448	0.0711105	0.0793379	0.984149	2.8117e-07	7.36259e-05	6229	PROM1;PROM1	NM_001145848;NM_001145847	5'UTR;5'UTR	Island	TRUE	TRUE
cg07598522	chr19	13227118	13227119	+	0.24557	0.146191	0.0993797	0.710412	1.04856e-11	3.69478e-07	6248	TRMT1;TRMT1;TRMT1	NM_017722;NM_001136035;NM_001142554	1stExon;Body;1stExon	Island	NA	NA
cg16629158	chr2	122042988	122042989	+	0.172784	0.0935011	0.0792826	0.820491	5.3706e-08	2.60932e-05	6250	TFCP2L1	NM_014553	TSS1500	Island	NA	TRUE
cg26624398	chr5	168726889	168726890	+	0.244236	0.145445	0.0987915	0.709767	2.03307e-07	5.95662e-05	6269	SLIT3	NM_003062	Body	N_Shore	NA	NA
cg20730634	chr19	37709434	37709435	+	0.218102	0.129631	0.0884709	0.708058	6.8005e-12	3.69478e-07	6316	NA	NA	NA	S_Shore	NA	NA
cg00928816	chr10	63809098	63809099	+	0.143347	0.240492	-0.097145	-0.707964	1.66815e-06	0.000236451	6321	ARID5B	NM_032199	Body	NA	NA	NA
cg10227393	chr19	3721525	3721526	-	0.198895	0.117906	0.080989	0.707693	1.55417e-09	3.91647e-06	6336	NA	NA	NA	Island	TRUE	NA
cg14031065	chr1	247241940	247241941	+	0.204678	0.121536	0.0831418	0.706714	1.71665e-08	1.30867e-05	6365	ZNF670;ZNF670	NM_033213;NM_033213	5'UTR;1stExon	Island	NA	NA
cg18481683	chr19	39574911	39574912	-	0.209667	0.1246	0.0850668	0.706637	2.34185e-08	1.58693e-05	6369	PAPL	NM_001004318	TSS200	Island	TRUE	NA
cg20044923	chr8	117698655	117698656	-	0.150276	0.251471	-0.101195	-0.70609	8.78165e-08	3.51497e-05	6394	EIF3H	NM_003756	Body	NA	TRUE	NA
cg06577708	chr3	64008893	64008894	-	0.188617	0.109785	0.0788321	0.729543	1.2277e-09	3.43354e-06	6409	PSMD6	NM_014814	Body	Island	NA	NA
cg01357671	chr17	3626806	3626807	-	0.165014	0.0861962	0.0788175	0.863416	3.41014e-10	1.88168e-06	6416	ITGAE;GSG2	NM_002208;NM_031965	Body;TSS1500	N_Shore	NA	NA
cg09296536	chr2	40392494	40392495	-	0.121901	0.204992	-0.0830917	-0.704834	1.66996e-06	0.000236636	6431	SLC8A1;SLC8A1;SLC8A1;SLC8A1	NM_001112801;NM_001112802;NM_021097;NM_001112800	Body;Body;Body;Body	NA	TRUE	NA
cg03865041	chr16	71842666	71842667	-	0.165216	0.0864792	0.0787372	0.860848	2.60472e-08	1.69782e-05	6440	AP1G1;AP1G1;AP1G1;AP1G1	NM_001030007;NM_001030007;NM_001128;NM_001128	5'UTR;1stExon;5'UTR;1stExon	Island	NA	NA
cg25387593	chr11	118927868	118927869	-	0.246783	0.147604	0.099179	0.704244	1.46547e-09	3.79469e-06	6452	HYOU1;HYOU1;HYOU1;HYOU1	NM_006389;NM_006389;NM_001130991;NM_001130991	1stExon;5'UTR;1stExon;5'UTR	Island	NA	NA
cg00245454	chr4	159746160	159746161	-	0.0911528	0.169846	-0.0786935	-0.830228	2.06545e-06	0.000270799	6454	FNIP2	NM_020840	Body	NA	TRUE	NA
cg16679093	chr22	46483916	46483917	+	0.140646	0.235348	-0.0947011	-0.70366	5.35078e-06	0.000498414	6469	LOC400931	NR_027033	Body	S_Shore	TRUE	TRUE
cg20345556	chr6	30175305	30175306	+	0.133978	0.224484	-0.0905054	-0.703636	2.65768e-06	0.00032163	6472	TRIM26	NM_003449	5'UTR	NA	TRUE	NA
cg06194421	chr17	33570128	33570129	-	0.175467	0.0968624	0.0786044	0.795406	3.0374e-08	1.84515e-05	6479	SLFN5;SLFN5	NM_144975;NM_144975	1stExon;5'UTR	Island	NA	NA
cg18441082	chr5	16466057	16466058	-	0.236503	0.141406	0.0950967	0.70318	2.5414e-08	1.67085e-05	6488	ZNF622	NM_033414	TSS200	Island	NA	TRUE
cg14546714	chr17	73179300	73179301	+	0.24047	0.143855	0.0966151	0.703067	5.04884e-11	7.5489e-07	6492	SUMO2;SUMO2	NM_001005849;NM_006937	TSS1500;TSS1500	S_Shore	NA	NA
cg09739887	chr4	7105262	7105263	+	0.215246	0.128391	0.0868552	0.702754	9.53086e-09	9.50284e-06	6503	FLJ36777	NR_027441	TSS200	NA	NA	NA
cg12832228	chr8	28244096	28244097	+	0.173805	0.0954084	0.0783966	0.802186	4.36848e-07	9.80125e-05	6540	ZNF395	NM_018660	TSS200	Island	NA	NA
cg06506598	chr5	79783889	79783890	-	0.191113	0.112739	0.078374	0.712411	1.78652e-08	1.35083e-05	6553	FAM151B;FAM151B	NM_205548;NM_205548	1stExon;5'UTR	Island	NA	NA
cg19827346	chr6	152702387	152702388	+	0.113332	0.191699	-0.0783665	-0.709653	2.76474e-06	0.000329596	6556	SYNE1;SYNE1	NM_182961;NM_033071	Body;Body	NA	NA	NA
cg19641804	chr12	54653065	54653066	+	0.0922403	0.1706	-0.0783595	-0.820832	3.33644e-06	0.000369988	6561	CBX5;CBX5;CBX5;CBX5	NM_001127322;NM_001127321;NM_001127322;NM_012117	1stExon;5'UTR;5'UTR;5'UTR	NA	TRUE	TRUE
cg15617699	chr3	38538063	38538064	+	0.198414	0.118197	0.0802175	0.701093	1.70099e-07	5.31994e-05	6562	EXOG;EXOG	NM_005107;NM_001145464	Body;Body	Island	NA	NA
cg08607533	chr12	132991766	132991767	-	0.217443	0.129927	0.0875154	0.700825	9.75586e-07	0.000166736	6572	NA	NA	NA	S_Shore	NA	NA
cg25438801	chr10	671497	671498	+	0.13011	0.217737	-0.0876276	-0.700813	2.93276e-06	0.000342146	6573	DIP2C	NM_014974	Body	S_Shelf	TRUE	TRUE
cg20710266	chr15	96877855	96877856	+	0.285981	0.17221	0.113771	0.699904	1.83523e-06	0.000250921	6603	NR2F2;NR2F2;NR2F2;NR2F2	NM_001145155;NM_021005;NM_001145156;NM_001145157	Body;Body;Body;Body	S_Shore	NA	NA
cg22112360	chr17	75368750	75368751	+	0.237399	0.142302	0.0950965	0.699901	7.36898e-09	8.54005e-06	6604	SEPT9;SEPT9;SEPT9;SEPT9	NM_001113493;NM_001113492;NM_001113491;NM_006640	TSS1500;5'UTR;Body;Body	Island	NA	NA
cg24578853	chr6	30710755	30710756	-	0.246873	0.148179	0.0986944	0.6995	6.2164e-10	2.52748e-06	6614	FLOT1	NM_005803	TSS1500	Island	NA	NA
cg07705810	chr5	16936470	16936471	+	0.144853	0.0667751	0.0780777	1.01219	1.48029e-06	0.00021915	6659	MYO10	NM_012334	TSS200	N_Shore	NA	NA
cg05938423	chr1	85085313	85085314	+	0.0357279	0.113784	-0.0780562	-1.43668	4.80344e-06	0.000464416	6669	NA	NA	NA	N_Shore	NA	TRUE
cg00547077	chr19	58951756	58951757	-	0.179409	0.101384	0.0780256	0.765969	2.30015e-08	1.57246e-05	6675	ZNF132	NM_003433	TSS200	Island	NA	TRUE
cg07456670	chr14	100111941	100111942	-	0.219094	0.131267	0.0878266	0.697512	1.05974e-06	0.00017574	6680	HHIPL1;HHIPL1	NM_032425;NM_001127258	Body;Body	S_Shore	NA	TRUE
cg08023809	chr12	53645616	53645617	-	0.275939	0.166334	0.109605	0.697397	3.92724e-10	2.06851e-06	6685	MFSD5;MFSD5	NM_001170790;NM_032889	1stExon;TSS1500	N_Shore	NA	NA
cg15381875	chr5	79783844	79783845	+	0.175377	0.0973917	0.0779855	0.787581	3.06511e-09	5.38141e-06	6690	FAM151B;FAM151B	NM_205548;NM_205548	1stExon;5'UTR	Island	NA	NA
cg05060711	chr2	25264625	25264626	+	0.207884	0.124391	0.0834927	0.697121	1.56658e-09	3.91647e-06	6693	EFR3B	NM_014971	TSS1500	N_Shore	NA	NA
cg12419334	chr4	184121800	184121801	-	0.0952493	0.173224	-0.0779752	-0.799802	9.88053e-07	0.000168246	6697	WWC2	NM_024949	Body	NA	TRUE	TRUE
cg21011403	chr2	43302362	43302363	-	0.140047	0.233201	-0.0931542	-0.696737	4.47951e-06	0.00044468	6702	NA	NA	NA	NA	TRUE	TRUE
cg26797661	chr1	151138516	151138517	+	0.17345	0.0955078	0.0779424	0.798039	3.46354e-09	5.78254e-06	6709	LYSMD1;SCNM1;LYSMD1;SCNM1	NM_001136543;NM_024041;NM_212551;NM_024041	TSS200;5'UTR;TSS200;1stExon	NA	NA	NA
cg21462146	chr1	45987774	45987775	-	0.0147477	0.0926812	-0.0779336	-2.05281	3.02135e-10	1.79539e-06	6716	PRDX1;PRDX1;PRDX1	NM_181696;NM_002574;NM_181697	TSS200;TSS200;TSS200	Island	NA	NA
cg26477169	chr17	75196864	75196865	-	0.124579	0.207948	-0.0833689	-0.69553	1.20017e-06	0.000190769	6736	SEC14L1;SEC14L1;SEC14L1;SEC14L1;SEC14L1	NM_001143999;NM_003003;NM_001143998;NM_001039573;NM_001144001	Body;Body;Body;Body;Body	NA	NA	NA
cg00598335	chr8	11627530	11627531	-	0.182177	0.104344	0.0778321	0.749046	3.26195e-06	0.000364408	6747	NEIL2;NEIL2;NEIL2;NEIL2;NEIL2	NM_001135747;NM_001135746;NM_001135748;NM_145043;NM_145043	5'UTR;5'UTR;5'UTR;5'UTR;1stExon	Island	NA	NA
cg05768983	chr4	2244322	2244323	-	0.196892	0.117795	0.079097	0.695045	1.81493e-06	0.000249154	6756	HAUS3	NM_024511	TSS1500	S_Shore	NA	NA
cg22807192	chr20	35723994	35723995	+	0.154292	0.076491	0.0778006	0.925637	5.1021e-10	2.33551e-06	6760	RBL1;RBL1	NM_183404;NM_002895	Body;Body	N_Shore	NA	NA
cg09158826	chr16	67194232	67194233	+	0.239404	0.144201	0.0952029	0.693673	6.56405e-09	7.99377e-06	6792	TRADD;FBXL8	NM_003789;NM_018378	TSS1500;5'UTR	N_Shore	NA	NA
cg26461676	chr17	19140887	19140888	-	0.155566	0.0779745	0.0775912	0.912246	1.01815e-09	3.18104e-06	6842	EPN2;EPN2;EPN2	NM_001102664;NM_148921;NM_014964	5'UTR;5'UTR;5'UTR	Island	NA	NA
cg23849826	chr15	39872186	39872187	+	0.0724522	0.150038	-0.077586	-0.956786	1.10401e-06	0.000180722	6844	THBS1	NM_003246	TSS1500	N_Shore	NA	NA
cg07763516	chr16	71496321	71496322	-	0.22356	0.134679	0.088881	0.690939	1.09453e-09	3.25206e-06	6867	ZNF23	NM_145911	TSS1500	S_Shore	NA	NA
cg12929040	chr8	56792373	56792374	-	0.17394	0.0964602	0.0774793	0.788917	2.01713e-08	1.4563e-05	6879	LYN;LYN	NM_002350;NM_001111097	TSS200;TSS200	Island	NA	NA
cg07949612	chr2	69664562	69664563	+	0.194876	0.117022	0.0778546	0.689677	7.31836e-08	3.10915e-05	6900	NFU1;NFU1;NFU1;NFU1;NFU1;NFU1;NFU1;NFU1	NM_001002756;NM_015700;NM_001002756;NM_015700;NM_001002757;NM_001002757;NM_001002755;NM_001002755	1stExon;1stExon;5'UTR;5'UTR;5'UTR;1stExon;5'UTR;1stExon	Island	NA	NA
cg08640619	chr1	157989520	157989521	-	0.14469	0.239476	-0.0947861	-0.689521	3.45189e-06	0.000378332	6908	KIRREL	NM_018240	Body	NA	TRUE	TRUE
cg05654404	chr1	45452166	45452167	+	0.247401	0.149668	0.0977334	0.688946	1.75864e-09	4.06224e-06	6924	EIF2B3;EIF2B3;EIF2B3;EIF2B3	NM_020365;NM_001166588;NM_001166588;NM_020365	1stExon;5'UTR;1stExon;5'UTR	Island	NA	NA
cg11564483	chr6	37401398	37401399	-	0.189655	0.112318	0.0773374	0.706878	1.51783e-08	1.21927e-05	6938	FTSJD2	NM_015050	5'UTR	S_Shore	NA	NA
cg13579901	chr1	167905492	167905493	+	0.261384	0.158575	0.102809	0.686946	2.46047e-09	4.76986e-06	6992	DCAF6;BRP44;BRP44;BRP44;DCAF6	NM_018442;NM_001143674;NR_026550;NM_015415;NM_001017977	TSS1500;5'UTR;TSS200;TSS1500;TSS1500	Island	NA	NA
cg12922032	chr2	32582209	32582210	+	0.260428	0.158096	0.102332	0.685956	3.09323e-10	1.81484e-06	7029	BIRC6;BIRC6	NM_016252;NM_016252	1stExon;5'UTR	Island	NA	NA
cg25521047	chr19	37341219	37341220	-	0.234362	0.142008	0.092354	0.684872	5.438e-10	2.36776e-06	7065	ZNF345	NM_003419	TSS200	Island	NA	NA
cg08642237	chr15	45694386	45694387	-	0.177328	0.100394	0.0769333	0.762898	4.94934e-07	0.00010596	7073	SPATA5L1;SPATA5L1	NR_027635;NM_024063	TSS200;TSS200	N_Shore	NA	NA
cg22201545	chr19	50651582	50651583	-	0.140105	0.0632002	0.076905	1.03605	2.27982e-11	5.97669e-07	7081	NA	NA	NA	S_Shore	NA	TRUE
cg02929209	chr4	53588595	53588596	-	0.214805	0.129904	0.0849009	0.684237	3.80086e-09	5.95684e-06	7096	NA	NA	NA	Island	TRUE	NA
cg02837703	chr11	67236413	67236414	-	0.179105	0.102299	0.0768055	0.751838	6.95278e-07	0.000133057	7124	TMEM134;TMEM134;TMEM134	NM_025124;NM_001078651;NM_001078650	Body;Body;Body	Island	NA	NA
cg22342100	chr8	124666123	124666124	-	0.129222	0.213527	-0.0843044	-0.683057	2.38081e-06	0.000297684	7134	KLHL38	NM_001081675	TSS1500	NA	NA	TRUE
cg05170515	chr14	24899109	24899110	+	0.210423	0.127322	0.0831009	0.682709	1.86668e-07	5.62193e-05	7149	CBLN3;KHNYN	NM_001039771;NM_015299	TSS1500;TSS200	Island	NA	NA
cg06819687	chr6	31165567	31165568	+	0.166639	0.0899176	0.0767214	0.821994	3.33722e-10	1.87738e-06	7159	HCG27	NR_026791	Body	Island	NA	NA
cg16658737	chr19	37064572	37064573	-	0.198555	0.119997	0.078558	0.68195	5.72696e-10	2.42925e-06	7175	ZNF529;ZNF529;ZNF529	NM_020951;NM_001145650;NM_001145649	TSS1500;5'UTR;5'UTR	Island	NA	NA
cg00959118	chr1	169455055	169455056	+	0.193002	0.116442	0.0765594	0.683012	1.98797e-06	0.00026443	7221	SLC19A2;SLC19A2	NM_006996;NM_006996	5'UTR;1stExon	Island	NA	NA
cg13670615	chr19	49140625	49140626	-	0.199731	0.120878	0.0788532	0.680319	1.36702e-08	1.15081e-05	7233	SEC1;DBP;DBP	NR_004401;NM_001352;NM_001352	TSS1500;5'UTR;1stExon	Island	NA	NA
cg17786844	chr1	32404291	32404292	+	0.166801	0.0902762	0.0765248	0.818147	9.36557e-11	1.11307e-06	7240	PTP4A2;PTP4A2	NM_080392;NM_080391	TSS1500;TSS1500	Island	NA	NA
cg18364837	chr5	148737347	148737348	-	0.192288	0.115814	0.0764736	0.685114	2.55518e-07	6.93958e-05	7259	PCYOX1L	NM_024028	TSS1500	Island	TRUE	NA
cg25045942	chr6	33048291	33048292	-	0.171872	0.280762	-0.108891	-0.67692	2.55803e-06	0.000312921	7351	HLA-DPB1	NM_002121	Body	N_Shore	NA	NA
cg10648179	chr2	73986783	73986784	+	0.0596772	0.135879	-0.0762015	-1.06601	4.11652e-06	0.000423138	7353	NA	NA	NA	NA	TRUE	NA
cg00319567	chr13	60971258	60971259	-	0.17943	0.103332	0.0760985	0.741116	7.17643e-08	3.06986e-05	7393	TDRD3;TDRD3;TDRD3	NM_001146071;NM_030794;NM_001146070	5'UTR;5'UTR;TSS200	Island	NA	NA
cg14705778	chr4	174254825	174254826	-	0.218263	0.13289	0.0853732	0.675794	8.19241e-09	8.89277e-06	7394	HMGB2;HMGB2;HMGB2;HMGB2	NM_001130689;NM_001130689;NM_002129;NM_001130688	5'UTR;1stExon;5'UTR;5'UTR	Island	NA	NA
cg01851672	chr5	54829607	54829608	-	0.107565	0.183606	-0.0760412	-0.719668	1.05131e-06	0.000174906	7422	PPAP2A;PPAP2A;RNF138P1	NM_176895;NM_003711;NR_001575	Body;Body;Body	N_Shore	NA	NA
cg26539663	chr17	7590939	7590940	-	0.172232	0.0962337	0.0759983	0.778535	1.35766e-10	1.36677e-06	7437	WRAP53;TP53;WRAP53;TP53;WRAP53;TP53;TP53;WRAP53	NM_001143992;NM_001126112;NM_001143990;NM_001126114;NM_001143991;NM_001126113;NM_000546;NM_018081	TSS1500;TSS200;5'UTR;TSS200;5'UTR;TSS200;TSS200;TSS1500	N_Shore	NA	TRUE
cg05446414	chr11	71710982	71710983	+	0.118797	0.195544	-0.0767468	-0.674347	4.62251e-07	0.000101639	7451	IL18BP;IL18BP;IL18BP;IL18BP;IL18BP;IL18BP;IL18BP	NM_001145057;NM_001039660;NM_001039659;NM_001145055;NM_001145055;NM_173042;NM_173042	5'UTR;5'UTR;5'UTR;1stExon;5'UTR;5'UTR;1stExon	NA	TRUE	NA
cg27143824	chr4	184580738	184580739	-	0.204131	0.12422	0.0799115	0.673898	1.5752e-07	5.08081e-05	7473	C4orf41;RWDD4A;C4orf41	NM_021942;NM_152682;NM_199053	5'UTR;TSS1500;5'UTR	S_Shore	NA	NA
cg07560662	chr1	117113232	117113233	-	0.214917	0.131012	0.0839049	0.673574	6.24959e-07	0.000123696	7488	CD58;CD58;CD58	NM_001779;NR_026665;NM_001144822	Body;Body;Body	Island	NA	NA
cg02011446	chr19	13213716	13213717	-	0.208127	0.126927	0.0812002	0.671763	3.78799e-07	8.94421e-05	7535	LYL1	NM_005583	TSS200	Island	TRUE	TRUE
cg14599755	chr6	33216648	33216649	+	0.201286	0.12266	0.0786256	0.671459	3.17014e-09	5.47623e-06	7545	NA	NA	NA	Island	NA	NA
cg14519123	chr15	66544965	66544966	+	0.147883	0.0721519	0.0757309	0.942488	5.02225e-11	7.5489e-07	7546	MEGF11	NM_032445	5'UTR	Island	NA	NA
cg26506725	chr6	31587990	31587991	-	0.156174	0.0805488	0.0756252	0.875927	3.24651e-09	5.4995e-06	7581	BAT2	NM_080686	TSS1500	Island	NA	NA
cg19954146	chr6	1312822	1312823	-	0.181994	0.106406	0.0755875	0.721891	2.33024e-08	1.58369e-05	7603	FOXQ1;FOXQ1	NM_033260;NM_033260	5'UTR;1stExon	Island	NA	NA
cg11968414	chr6	30684868	30684869	-	0.162302	0.0867317	0.07557	0.832876	4.67629e-08	2.37465e-05	7613	MDC1	NM_014641	5'UTR	Island	NA	NA
cg09227563	chr19	54984705	54984706	+	0.0762883	0.15179	-0.0755014	-0.906883	5.23244e-07	0.000109939	7642	CDC42EP5	NM_145057	TSS1500	S_Shore	NA	NA
cg17861791	chr1	113162073	113162074	+	0.200711	0.122547	0.0781645	0.668765	1.19868e-08	1.08456e-05	7661	ST7L;ST7L;CAPZA1;ST7L;ST7L	NM_138727;NM_138728;NM_006135;NM_138729;NM_017744	TSS200;TSS200;TSS200;TSS200;TSS200	Island	NA	NA
cg12040534	chr17	17942854	17942855	-	0.161587	0.0861556	0.0754319	0.835502	7.88684e-09	8.86175e-06	7669	ATPAF2;C17orf39	NM_145691;NM_024052	TSS1500;1stExon	Island	NA	NA
cg17920246	chr10	14116424	14116425	+	0.137272	0.224093	-0.0868214	-0.668602	1.30918e-06	0.00020227	7669	FRMD4A	NM_018027	Body	NA	TRUE	TRUE
cg23218665	chr1	11159850	11159851	+	0.18393	0.10855	0.07538	0.710043	5.52782e-08	2.65235e-05	7686	EXOSC10;EXOSC10	NM_001001998;NM_002685	1stExon;1stExon	Island	NA	NA
cg09717979	chr4	103790325	103790326	-	0.215016	0.131704	0.0833125	0.66715	1.30337e-07	4.52862e-05	7718	UBE2D3;CISD2;UBE2D3	NM_181893;NM_001008388;NM_181890	TSS1500;1stExon;TSS1500	Island	NA	NA
cg03211098	chr1	32039682	32039683	-	0.135042	0.220284	-0.0852412	-0.666937	1.60585e-06	0.000230581	7731	NA	NA	NA	NA	TRUE	TRUE
cg07047601	chr22	21337040	21337041	+	0.257386	0.158416	0.0989697	0.666892	2.91716e-10	1.76949e-06	7734	LZTR1	NM_006767	Body	S_Shore	NA	NA
cg06744057	chr14	73493715	73493716	-	0.254354	0.156535	0.0978191	0.666646	2.76044e-07	7.2863e-05	7749	ZFYVE1;ZFYVE1	NM_021260;NM_021260	1stExon;5'UTR	Island	NA	NA
cg04999148	chr11	65188955	65188956	-	0.217136	0.133103	0.0840331	0.666504	1.03655e-09	3.18104e-06	7753	NEAT1	NR_028272	TSS1500	N_Shore	TRUE	TRUE
cg03530756	chr16	3285262	3285263	+	0.273342	0.168539	0.104802	0.6663	1.57351e-10	1.36677e-06	7763	ZNF200;ZNF200;ZNF200;ZNF200;ZNF200;ZNF200;ZNF200;ZNF200;ZNF200;ZNF200	NM_198087;NM_198088;NM_001145446;NM_001145448;NM_003454;NM_001145446;NM_001145448;NM_001145447;NM_198088;NM_198087	5'UTR;5'UTR;5'UTR;5'UTR;TSS200;1stExon;1stExon;TSS200;1stExon;1stExon	Island	NA	NA
cg10622644	chr1	12538455	12538456	+	0.0965918	0.171731	-0.0751393	-0.769709	4.47223e-06	0.000444351	7779	VPS13D;VPS13D	NM_015378;NM_018156	Body;Body	NA	TRUE	TRUE
cg07542748	chr7	4885643	4885644	+	0.375813	0.233414	0.142399	0.664488	6.64539e-07	0.000129364	7845	RADIL	NM_018059	Body	NA	NA	TRUE
cg06781563	chr16	85646914	85646915	+	0.23296	0.143296	0.0896641	0.664401	1.20591e-08	1.08456e-05	7850	KIAA0182;KIAA0182	NM_014615;NM_001134473	TSS200;5'UTR	Island	NA	NA
cg15330584	chr11	69455512	69455513	+	0.188915	0.114124	0.0747915	0.680376	7.45075e-10	2.78504e-06	7916	CCND1	NM_053056	TSS1500	Island	NA	NA
cg14547509	chr9	14318498	14318499	-	0.109424	0.184208	-0.0747845	-0.701513	2.49849e-06	0.000307767	7918	NA	NA	NA	N_Shelf	NA	NA
cg14473974	chr9	139439826	139439827	-	0.1816	0.106918	0.0746824	0.712605	3.19576e-08	1.89542e-05	7958	NOTCH1	NM_017617	Body	Island	NA	NA
cg26757820	chr10	76349278	76349279	-	0.0902178	0.164873	-0.0746548	-0.803166	3.76161e-06	0.000400074	7979	ADK;ADK	NM_001123;NM_006721	Body;Body	NA	TRUE	NA
cg05301818	chr8	125385252	125385253	-	0.211371	0.130039	0.0813322	0.66064	1.34513e-06	0.000205494	7980	TMEM65	NM_194291	TSS1500	Island	NA	NA
cg26016210	chr1	156426331	156426332	-	0.248807	0.153731	0.0950756	0.660547	1.02094e-08	9.89983e-06	7985	NA	NA	NA	N_Shore	NA	NA
cg25953464	chr17	57784812	57784813	+	0.187088	0.112485	0.0746026	0.686232	5.00263e-09	6.86018e-06	8001	TMEM49;PTRH2;PTRH2	NM_030938;NM_016077;NM_016077	TSS200;5'UTR;1stExon	Island	NA	NA
cg27612695	chr17	29059191	29059192	-	0.265355	0.164264	0.10109	0.660014	5.88639e-11	8.26777e-07	8006	SUZ12P	NR_024187	Body	S_Shore	NA	NA
cg21165064	chr1	156402678	156402679	-	0.349045	0.21739	0.131655	0.658997	1.87557e-08	1.4034e-05	8046	NA	NA	NA	N_Shelf	NA	NA
cg07577668	chr15	29432172	29432173	-	0.272975	0.169253	0.103722	0.658679	2.99069e-07	7.66111e-05	8059	FAM189A1	NM_015307	Body	NA	TRUE	NA
cg04402633	chr11	2907113	2907114	-	0.175385	0.100946	0.074439	0.740668	1.37252e-07	4.65717e-05	8060	CDKN1C;CDKN1C;CDKN1C	NM_000076;NM_001122630;NM_001122631	TSS200;TSS200;TSS200	N_Shore	NA	NA
cg05058167	chr17	37895424	37895425	+	0.294047	0.182659	0.111388	0.658244	9.96392e-10	3.14171e-06	8075	GRB7;GRB7	NM_005310;NM_001030002	5'UTR;5'UTR	NA	NA	NA
cg22650648	chr4	144257103	144257104	-	0.230337	0.142322	0.0880152	0.657938	2.08012e-08	1.48559e-05	8088	GAB1;GAB1	NM_002039;NM_207123	TSS1500;TSS1500	Island	NA	NA
cg01637482	chr16	1880436	1880437	+	0.286523	0.457781	-0.171257	-0.657687	1.19817e-06	0.000190562	8103	FAHD1;FAHD1	NM_001142398;NM_001018104	Body;Body	S_Shelf	NA	NA
cg19874450	chr17	34900926	34900927	+	0.149164	0.0748682	0.0742961	0.907221	1.04848e-07	3.93503e-05	8111	GGNBP2;GGNBP2	NM_024835;NM_024835	1stExon;5'UTR	Island	NA	NA
cg17695382	chr2	61697821	61697822	-	0.188727	0.114505	0.0742222	0.674588	1.10461e-06	0.000180724	8130	USP34	NM_014709	1stExon	NA	NA	NA
cg23055081	chr6	30181315	30181316	-	0.232833	0.143989	0.0888432	0.657131	5.24036e-10	2.33551e-06	8134	TRIM26	NM_003449	TSS200	Island	NA	NA
cg09133422	chr1	155292660	155292661	+	0.18549	0.1113	0.0741899	0.688514	2.31392e-08	1.57491e-05	8147	RUSC1;C1orf104;RUSC1;RUSC1	NM_001105204;NM_001039517;NM_001105203;NM_001105205	Body;5'UTR;Body;TSS1500	Island	NA	NA
cg27055481	chr14	102247610	102247611	-	0.177482	0.103406	0.0740759	0.725255	3.85434e-10	2.05345e-06	8197	PPP2R5C;PPP2R5C	NM_001161726;NM_001161725	Body;Body	N_Shore	TRUE	NA
cg14997707	chr7	93853120	93853121	+	0.144679	0.233493	-0.0888145	-0.654606	2.29083e-08	1.5724e-05	8217	NA	NA	NA	NA	TRUE	NA
cg27220681	chr17	685915	685916	-	0.231014	0.143145	0.0878685	0.654216	7.73835e-12	3.69478e-07	8234	RNMTL1;GLOD4	NM_018146;NM_016080	1stExon;TSS1500	Island	NA	NA
cg04255268	chr2	220387374	220387375	+	0.188378	0.114368	0.0740093	0.67363	8.49492e-08	3.44482e-05	8237	ACCN4;ACCN4	NM_182847;NM_018674	Body;Body	Island	NA	NA
cg17524637	chr4	10458454	10458455	-	0.186072	0.112085	0.0739871	0.6835	3.04246e-06	0.000350703	8248	ZNF518B	NM_053042	5'UTR	Island	NA	TRUE
cg09959084	chr17	49230996	49230997	+	0.208665	0.128968	0.0796973	0.653973	4.56392e-08	2.34165e-05	8249	NME1;NME1;NME1-NME2;NME1;NME1-NME2;NME1	NM_198175;NM_000269;NM_001018136;NM_000269;NM_001018136;NM_198175	5'UTR;1stExon;1stExon;5'UTR;5'UTR;1stExon	Island	NA	NA
cg21668880	chr6	34759629	34759630	-	0.232452	0.144093	0.0883589	0.653898	1.28826e-09	3.53528e-06	8251	UHRF1BP1	NM_017754	TSS200	Island	NA	NA
cg12058390	chr7	4885521	4885522	+	0.420413	0.263647	0.156766	0.653405	7.4374e-08	3.14487e-05	8271	RADIL	NM_018059	Body	NA	NA	TRUE
cg25080152	chr8	128748155	128748156	-	0.179841	0.105914	0.0739272	0.711739	1.51641e-08	1.21927e-05	8279	MYC	NM_002467	TSS200	Island	NA	NA
cg00297767	chr21	40721426	40721427	+	0.265133	0.164951	0.100182	0.653177	1.30695e-10	1.36677e-06	8280	HMGN1	NM_004965	TSS1500	Island	NA	NA
cg06391300	chr11	119600292	119600293	+	0.213426	0.132126	0.0812999	0.652627	2.08535e-07	6.0714e-05	8306	PVRL1;PVRL1;PVRL1	NM_203286;NM_002855;NM_203285	TSS1500;TSS1500;TSS1500	S_Shore	NA	NA
cg20494553	chr4	71554112	71554113	-	0.206834	0.127973	0.0788608	0.652202	6.77724e-08	2.96627e-05	8322	UTP3	NM_020368	TSS200	Island	NA	NA
cg20623868	chr19	15666885	15666886	+	0.268844	0.167541	0.101303	0.651304	2.01344e-09	4.28091e-06	8357	NA	NA	NA	NA	TRUE	NA
cg15100630	chr6	30524468	30524469	+	0.224639	0.139445	0.085194	0.650828	2.45655e-08	1.63126e-05	8370	PRR3;GNL1;PRR3;GNL1	NM_001077497;NM_005275;NM_025263;NM_005275	TSS200;5'UTR;TSS200;1stExon	Island	NA	NA
cg07996345	chr11	47600851	47600852	-	0.163751	0.0900747	0.0736761	0.795942	1.03874e-07	3.92068e-05	8379	KBTBD4;KBTBD4;NDUFS3;KBTBD4	NM_018095;NR_024222;NM_004551;NM_016506	TSS1500;TSS1500;Body;TSS1500	Island	NA	NA
cg15401922	chr6	157802439	157802440	+	0.188436	0.114791	0.073645	0.66916	9.54164e-09	9.50284e-06	8392	ZDHHC14;ZDHHC14	NM_024630;NM_153746	TSS200;TSS200	Island	NA	NA
cg07033820	chr1	32707210	32707211	-	0.163088	0.0894555	0.0736327	0.799384	3.80139e-09	5.95684e-06	8396	MTMR9L	NR_026850	Body	S_Shore	NA	TRUE
cg21099470	chr4	10459141	10459142	+	0.235522	0.146479	0.0890436	0.649888	1.07345e-07	4.00164e-05	8404	ZNF518B	NM_053042	TSS200	Island	NA	TRUE
cg12598048	chr15	22892705	22892706	+	0.163546	0.0899352	0.0736107	0.796252	1.90751e-07	5.70782e-05	8409	CYFIP1;CYFIP1	NM_014608;NM_014608	5'UTR;1stExon	Island	NA	NA
cg21950287	chr19	54385441	54385442	+	0.256396	0.159799	0.0965965	0.64974	7.45781e-09	8.59882e-06	8413	PRKCG	NM_002739	TSS200	Island	TRUE	TRUE
cg04571327	chr6	97345972	97345973	+	0.162259	0.0887221	0.0735374	0.803139	4.52781e-07	0.000100198	8433	NDUFAF4	NM_014165	TSS1500	Island	NA	NA
cg20697630	chr1	20960374	20960375	-	0.220108	0.136745	0.0833632	0.649003	1.82326e-07	5.54279e-05	8444	PINK1	NM_032409	1stExon	Island	NA	NA
cg22924585	chr19	14183212	14183213	+	0.161114	0.087607	0.0735075	0.809906	1.47099e-08	1.20248e-05	8446	LOC113230	NR_024282	TSS1500	Island	NA	TRUE
cg15439725	chr4	299311	299312	+	0.115331	0.188832	-0.0735012	-0.665808	8.24041e-07	0.000148444	8449	NA	NA	NA	Island	NA	TRUE
cg24900923	chr6	30434072	30434073	+	0.221943	0.137988	0.083955	0.648289	7.23946e-07	0.000136338	8473	NA	NA	NA	Island	NA	TRUE
cg01370449	chr7	27183369	27183370	+	0.146613	0.235397	-0.0887835	-0.64791	3.61551e-06	0.00038936	8492	HOXA5	NM_019102	TSS200	Island	NA	TRUE
cg02057943	chr4	3772769	3772770	-	0.187569	0.299369	-0.1118	-0.646974	5.77204e-07	0.00011693	8526	NA	NA	NA	N_Shore	NA	NA
cg22145576	chr8	144897413	144897414	+	0.183681	0.110405	0.0732756	0.685782	7.77169e-08	3.24523e-05	8558	SCRIB;SCRIB	NM_015356;NM_182706	1stExon;1stExon	Island	NA	NA
cg08802696	chr7	44240534	44240535	+	0.177504	0.104248	0.0732558	0.71475	2.73359e-08	1.74079e-05	8567	YKT6	NM_006555	TSS200	Island	NA	NA
cg09382430	chr14	45605532	45605533	-	0.145626	0.0724617	0.0731644	0.916288	1.6655e-08	1.28447e-05	8611	FANCM	NM_020937	1stExon	S_Shore	NA	NA
cg13819586	chr14	24685205	24685206	+	0.162396	0.0892387	0.0731573	0.796752	3.15329e-08	1.88346e-05	8612	MDP1;MDP1	NM_138476;NM_138476	1stExon;5'UTR	S_Shelf	NA	NA
cg18256429	chr6	31632881	31632882	-	0.220516	0.137474	0.0830426	0.644411	2.91506e-09	5.31946e-06	8645	BAT4;BAT4;CSNK2B	NM_033177;NM_033177;NM_001320	5'UTR;1stExon;TSS1500	Island	NA	NA
cg22996605	chr6	43138883	43138884	+	0.192717	0.11965	0.0730675	0.644849	4.51191e-10	2.27991e-06	8649	SRF	NM_003131	TSS200	Island	NA	NA
cg08386886	chr17	41277274	41277275	+	0.145878	0.0728423	0.0730361	0.911982	2.74817e-06	0.000328805	8661	BRCA1;BRCA1;BRCA1;BRCA1;BRCA1;NBR2;BRCA1	NM_007300;NR_027676;NM_007294;NM_007298;NM_007299;NR_003108;NM_007297	5'UTR;Body;5'UTR;TSS1500;5'UTR;TSS1500;5'UTR	N_Shore	NA	NA
cg05570707	chr2	24270316	24270317	-	0.137201	0.064185	0.0730163	0.98859	2.27459e-07	6.40121e-05	8666	C2orf44;C2orf44	NM_001142319;NM_025203	TSS200;TSS200	N_Shelf	NA	NA
cg15437133	chr10	77160907	77160908	+	0.182221	0.109207	0.0730137	0.689294	5.67548e-10	2.42925e-06	8668	ZNF503;C10orf41	NM_032772;NR_024421	1stExon;TSS1500	Island	NA	NA
cg22947748	chr6	100051841	100051842	-	0.217276	0.135442	0.0818343	0.644003	3.45587e-08	1.98983e-05	8669	NA	NA	NA	Island	TRUE	TRUE
cg05494465	chr13	74710406	74710407	+	0.170393	0.0973973	0.0729961	0.748188	6.43427e-08	2.88523e-05	8674	NA	NA	NA	S_Shore	NA	NA
cg02551910	chr10	12110991	12110992	+	0.150092	0.0771668	0.0729252	0.877051	1.78476e-08	1.35083e-05	8705	DHTKD1;DHTKD1	NM_018706;NM_018706	5'UTR;1stExon	Island	NA	NA
cg07291923	chr2	28113263	28113264	-	0.202834	0.126302	0.0765316	0.642919	6.15892e-08	2.81782e-05	8726	BRE;BRE;BRE;BRE;BRE;RBKS;LOC100302650	NM_199191;NM_199193;NM_004899;NM_199194;NM_199192;NM_022128;NR_028308	TSS1500;TSS1500;TSS1500;TSS1500;TSS1500;TSS200;Body	Island	NA	NA
cg14212738	chr11	82783003	82783004	-	0.150162	0.0772876	0.0728742	0.875681	7.53345e-09	8.63834e-06	8726	RAB30	NM_014488	TSS200	NA	NA	NA
cg01378515	chr3	124773106	124773107	-	0.15863	0.25328	-0.0946498	-0.642735	8.75624e-07	0.000155203	8734	HEG1	NM_020733	Body	N_Shore	NA	NA
cg08500763	chr17	37894636	37894637	+	0.325731	0.205132	0.120599	0.642086	5.50793e-07	0.000113416	8758	GRB7;GRB7;GRB7	NM_005310;NM_001030002;NM_001030002	5'UTR;5'UTR;1stExon	NA	NA	NA
cg05796321	chr1	92950348	92950349	-	0.251892	0.157817	0.0940752	0.642084	8.13143e-09	8.88933e-06	8759	GFI1;GFI1;GFI1	NM_001127216;NM_005263;NM_001127215	5'UTR;5'UTR;TSS1500	Island	NA	NA
cg03654080	chr12	10306177	10306178	+	0.176634	0.103911	0.0727233	0.712309	6.0078e-09	7.56695e-06	8797	NA	NA	NA	NA	TRUE	TRUE
cg26151079	chr11	58345687	58345688	-	0.189959	0.117255	0.0727037	0.65198	3.5843e-09	5.89037e-06	8802	ZFP91;LPXN;ZFP91-CNTF	NM_053023;NM_001143995;NR_024091	TSS1500;TSS200;TSS1500	Island	NA	TRUE
cg21394729	chr15	31316860	31316861	-	0.13308	0.213093	-0.0800125	-0.640819	5.37687e-07	0.000111558	8803	TRPM1	NM_002420	Body	N_Shore	TRUE	TRUE
cg18080401	chr12	49365529	49365530	-	0.14457	0.0718858	0.0726844	0.916577	1.8394e-09	4.16752e-06	8809	WNT10B;WNT10B	NM_003394;NM_003394	5'UTR;1stExon	S_Shore	TRUE	NA
cg02501463	chr20	30063609	30063610	-	0.298933	0.188167	0.110766	0.640579	6.13684e-10	2.52748e-06	8812	REM1	NM_014012	5'UTR	S_Shore	NA	NA
cg20961037	chr17	43096356	43096357	+	0.195195	0.121662	0.0735332	0.640159	1.23558e-08	1.09502e-05	8833	NA	NA	NA	N_Shore	NA	TRUE
cg22140136	chr19	10491633	10491634	-	0.153264	0.0806331	0.0726309	0.849098	1.98265e-10	1.44892e-06	8837	TYK2	NM_003331	TSS1500	Island	NA	NA
cg23965429	chr14	99740998	99740999	+	0.176852	0.104236	0.0726162	0.70988	5.27375e-07	0.000110556	8842	NA	NA	NA	N_Shore	NA	NA
cg18802567	chr5	171433913	171433914	+	0.260501	0.163601	0.0969004	0.639862	6.63602e-09	8.00996e-06	8849	FBXW11;FBXW11;FBXW11	NM_033644;NM_012300;NM_033645	TSS200;TSS200;TSS200	Island	NA	NA
cg17467968	chr15	77711092	77711093	-	0.0455963	0.118175	-0.0725783	-1.20505	1.05829e-06	0.000175625	8859	NA	NA	NA	N_Shore	NA	NA
cg04174309	chr11	117102980	117102981	+	0.175354	0.102808	0.0725454	0.716408	7.95327e-07	0.000144848	8879	RNF214;PCSK7;RNF214	NM_207343;NM_004716;NM_001077239	TSS1500;TSS200;TSS1500	Island	NA	NA
cg00040446	chr1	40367965	40367966	+	0.158811	0.0863284	0.0724831	0.80938	2.16866e-07	6.20673e-05	8911	MYCL1;MYCL1;MYCL1	NM_005376;NM_001033081;NM_001033082	TSS1500;TSS1500;TSS1500	Island	NA	NA
cg13494334	chr14	75593888	75593889	-	0.163086	0.0906506	0.0724352	0.782132	5.18807e-09	6.9629e-06	8933	NEK9	NM_033116	TSS200	Island	NA	NA
cg23642001	chr8	67025419	67025420	-	0.267049	0.168093	0.0989563	0.637511	1.48417e-08	1.2052e-05	8944	NA	NA	NA	Island	NA	NA
cg17373058	chr7	103969483	103969484	+	0.249175	0.156628	0.0925473	0.637299	3.40215e-08	1.97855e-05	8957	LHFPL3	NM_199000	1stExon	Island	TRUE	NA
cg24950336	chr3	113464879	113464880	+	0.18989	0.117566	0.072324	0.647963	1.14962e-07	4.17392e-05	8994	ATP6V1A;NAA50;NAA50	NM_001690;NM_025146;NM_025146	TSS1500;5'UTR;1stExon	Island	NA	NA
cg21715212	chr22	45406639	45406640	-	0.266051	0.167612	0.0984391	0.636205	3.29253e-09	5.54946e-06	9005	PHF21B;PHF21B	NM_138415;NM_001135862	TSS1500;TSS1500	S_Shore	NA	NA
cg27365991	chr5	123036376	123036377	+	0.0871482	0.159455	-0.0723065	-0.802641	3.60525e-08	2.03044e-05	9005	NA	NA	NA	NA	TRUE	TRUE
cg21942256	chr3	156892528	156892529	+	0.172083	0.099809	0.0722739	0.729599	3.56335e-07	8.55232e-05	9022	NA	NA	NA	N_Shore	NA	NA
cg10581632	chr12	56360715	56360716	+	0.241702	0.152031	0.0896708	0.635445	5.81954e-08	2.72107e-05	9038	CDK2;CDK2;CDK2;SILV;CDK2	NM_052827;NM_001798;NM_001798;NM_006928;NM_052827	5'UTR;1stExon;5'UTR;TSS1500;1stExon	Island	NA	NA
cg25757017	chr12	10306462	10306463	+	0.206096	0.129115	0.0769811	0.635394	8.05487e-09	8.86809e-06	9041	NA	NA	NA	NA	TRUE	TRUE
cg08066132	chr4	169931697	169931698	+	0.217842	0.136685	0.0811568	0.63531	1.00921e-08	9.82711e-06	9045	CBR4	NM_032783	TSS1500	S_Shore	NA	TRUE
cg15311382	chr11	1404750	1404751	+	0.175147	0.102928	0.0722187	0.713264	3.01098e-09	5.33544e-06	9046	NA	NA	NA	S_Shore	TRUE	NA
cg00645593	chr10	35930499	35930500	-	0.252894	0.159255	0.0936389	0.635281	4.32327e-10	2.25152e-06	9047	FZD8	NM_031866	TSS200	Island	NA	NA
cg21194911	chr19	44716733	44716734	+	0.16073	0.0885269	0.0722034	0.793129	5.61797e-09	7.3012e-06	9053	ZNF227;ZNF227	NM_182490;NM_182490	5'UTR;1stExon	Island	NA	NA
cg23621779	chr6	30658957	30658958	+	0.175712	0.103728	0.0719838	0.707477	6.36597e-08	2.86749e-05	9142	NRM	NM_007243	TSS200	S_Shelf	NA	NA
cg19442730	chr13	73634476	73634477	-	0.185256	0.113282	0.0719739	0.663403	2.17181e-06	0.000280246	9148	KLF5	NM_001730	Body	S_Shore	TRUE	TRUE
cg01052291	chr6	133036573	133036574	+	0.125925	0.200758	-0.0748325	-0.632773	4.46268e-06	0.000443687	9157	VNN1	NM_004666	TSS1500	NA	NA	TRUE
cg03802069	chr3	137482593	137482594	-	0.207207	0.130114	0.0770927	0.632468	2.6804e-07	7.16621e-05	9167	SOX14	NM_004189	TSS1500	N_Shore	TRUE	NA
cg17588455	chr6	33048485	33048486	+	0.200881	0.316875	-0.115993	-0.632304	1.82372e-06	0.000249942	9175	HLA-DPB1	NM_002121	Body	Island	TRUE	NA
cg06874399	chr5	79704109	79704110	-	0.196905	0.123489	0.0734162	0.632249	3.82239e-08	2.11167e-05	9179	ZFYVE16;ZFYVE16	NM_001105251;NM_014733	5'UTR;5'UTR	Island	NA	NA
cg14183907	chr9	136114344	136114345	+	0.208632	0.131065	0.0775665	0.632141	3.49076e-06	0.00038106	9185	NA	NA	NA	NA	TRUE	TRUE
cg05730215	chr2	27435253	27435254	+	0.203168	0.127578	0.0755907	0.631747	5.44042e-08	2.62672e-05	9202	SLC5A6;SLC5A6;C2orf28;C2orf28;C2orf28;C2orf28	NM_021095;NR_028323;NM_016085;NM_016085;NM_001170795;NM_080592	TSS200;TSS200;1stExon;5'UTR;1stExon;1stExon	Island	NA	NA
cg25047469	chr15	90198526	90198527	-	0.174279	0.102402	0.0718769	0.713224	1.0009e-07	3.83611e-05	9202	KIF7	NM_198525	5'UTR	Island	NA	TRUE
cg19789466	chr12	113344923	113344924	-	0.123689	0.197132	-0.0734438	-0.631677	1.42635e-06	0.000214163	9205	OAS1;OAS1;OAS1	NM_002534;NM_016816;NM_001032409	1stExon;1stExon;1stExon	NA	NA	NA
cg14957430	chr2	64995219	64995220	-	0.185045	0.113187	0.0718585	0.662961	9.99026e-09	9.80475e-06	9212	NA	NA	NA	Island	NA	NA
cg24928681	chr11	74700231	74700232	+	0.168496	0.0966392	0.0718567	0.743153	6.07182e-07	0.000121242	9214	NEU3	NM_006656	Body	S_Shore	NA	NA
cg08354699	chr15	63796895	63796896	+	0.224359	0.141278	0.0830809	0.631517	6.86242e-08	2.98663e-05	9221	USP3;USP3	NM_006537;NM_006537	5'UTR;1stExon	Island	NA	TRUE
cg04244535	chr14	23236155	23236156	-	0.171431	0.0995955	0.0718357	0.727235	3.05883e-07	7.77291e-05	9225	OXA1L	NM_005015	Body	Island	NA	NA
cg11614622	chr11	66623681	66623682	-	0.208147	0.130868	0.0772796	0.630962	4.53297e-09	6.56133e-06	9257	LRFN4;PC;PC;PC	NM_024036;NM_022172;NM_000920;NM_001040716	TSS1500;Body;Body;Body	Island	NA	NA
cg16389209	chr10	63809121	63809122	+	0.146172	0.231526	-0.0853536	-0.62904	3.16331e-06	0.000358223	9343	ARID5B	NM_032199	Body	NA	NA	NA
cg07106325	chr12	120740337	120740338	+	0.137874	0.0663015	0.0715721	0.954582	7.16947e-10	2.74102e-06	9350	SIRT4	NM_012240	5'UTR	NA	NA	NA
cg03582286	chr4	71571171	71571172	-	0.169206	0.0977056	0.0715008	0.734529	1.6036e-07	5.13312e-05	9377	RUFY3	NM_001130709	Body	Island	NA	TRUE
cg01719123	chr8	28244050	28244051	+	0.242266	0.153208	0.0890585	0.628238	3.51353e-08	2.00199e-05	9392	ZNF395	NM_018660	TSS200	Island	NA	NA
cg23079727	chr3	11598978	11598979	-	0.142655	0.225899	-0.0832445	-0.627899	1.42322e-06	0.000213831	9413	VGLL4;ATG7;VGLL4;ATG7;VGLL4;ATG7;VGLL4	NM_014667;NM_001144912;NM_001128220;NM_001136031;NM_001128219;NM_006395;NM_001128221	3'UTR;3'UTR;3'UTR;3'UTR;3'UTR;3'UTR;3'UTR	NA	NA	TRUE
cg19855366	chr13	111267979	111267980	-	0.162632	0.0912057	0.071426	0.770407	3.87879e-08	2.13014e-05	9417	CARKD	NM_018210	TSS200	Island	NA	NA
cg05920635	chr6	55039622	55039623	-	0.126394	0.0549697	0.0714244	1.06994	7.40151e-08	3.133e-05	9419	HCRTR2	NM_001526	Body	S_Shore	TRUE	NA
cg12444684	chr1	65431340	65431341	-	0.159218	0.0878271	0.0713908	0.790576	1.48751e-07	4.90974e-05	9440	JAK1	NM_002227	5'UTR	N_Shore	NA	NA
cg16659773	chr6	4352453	4352454	+	0.162602	0.256549	-0.0939474	-0.626954	1.98339e-06	0.000264031	9444	NA	NA	NA	NA	TRUE	TRUE
cg18789887	chr3	16216100	16216101	-	0.140861	0.222833	-0.0819722	-0.626077	6.96329e-07	0.000133087	9479	GALNTL2	NM_054110	TSS200	NA	TRUE	TRUE
cg20871904	chr4	69215305	69215306	-	0.149747	0.0784337	0.0713136	0.853124	1.24847e-08	1.10133e-05	9480	YTHDC1;YTHDC1	NM_001031732;NM_133370	Body;Body	Island	NA	NA
cg07113562	chr10	52834093	52834094	+	0.17633	0.10505	0.0712795	0.695593	2.23635e-08	1.55269e-05	9495	PRKG1;PRKG1	NM_001098512;NM_006258	Body;TSS200	Island	NA	TRUE
cg01045986	chr18	29671767	29671768	-	0.148271	0.0770618	0.0712088	0.862281	3.07958e-07	7.79377e-05	9528	RNF138;RNF138	NM_198128;NM_016271	TSS1500;TSS200	Island	NA	NA
cg20000718	chr4	41869433	41869434	+	0.193841	0.122215	0.0716264	0.624563	8.47047e-08	3.44081e-05	9552	NA	NA	NA	Island	NA	NA
cg21998473	chr1	113051139	113051140	-	0.16093	0.0897691	0.0711612	0.776743	7.02585e-08	3.03779e-05	9558	WNT2B;WNT2B	NM_004185;NM_024494	Body;TSS1500	Island	TRUE	TRUE
cg10181911	chr2	210867059	210867060	+	0.237745	0.150715	0.08703	0.624351	1.72377e-07	5.36944e-05	9560	RPE;RPE	NM_006916;NM_199229	TSS1500;TSS1500	N_Shore	NA	NA
cg03874653	chr3	123380206	123380207	+	0.137077	0.216707	-0.0796305	-0.624261	4.16986e-06	0.000426749	9566	MYLK;MYLK;MYLK;MYLK	NM_053028;NM_053025;NM_053027;NM_053026	Body;Body;Body;Body	NA	TRUE	TRUE
cg12771053	chr1	155145617	155145618	+	0.145546	0.0744065	0.07114	0.88192	3.93885e-07	9.13868e-05	9566	TRIM46;KRTCAP2	NM_025058;NM_173852	TSS1500;Body	Island	NA	NA
cg05647733	chr12	106474322	106474323	-	0.0894088	0.16054	-0.0711316	-0.778668	3.45311e-06	0.000378375	9568	NUAK1	NM_014840	Body	NA	TRUE	NA
cg03648631	chr4	103749307	103749308	-	0.289551	0.184357	0.105194	0.624095	3.95588e-09	6.05588e-06	9577	UBE2D3;UBE2D3;UBE2D3;UBE2D3;UBE2D3;UBE2D3;UBE2D3;UBE2D3;UBE2D3	NM_181887;NM_181891;NM_181889;NM_181888;NM_181892;NM_181893;NM_003340;NM_181890;NM_181886	TSS1500;TSS1500;TSS200;TSS1500;TSS1500;Body;TSS1500;5'UTR;TSS1500	Island	NA	TRUE
cg12066583	chr10	74114963	74114964	+	0.154279	0.0831676	0.0711111	0.818245	8.47594e-10	2.88755e-06	9578	DNAJB12;DNAJB12	NM_017626;NM_001002762	TSS200;TSS200	S_Shore	NA	NA
cg18255240	chr15	27111993	27111994	-	0.30588	0.195014	0.110866	0.623654	1.21235e-07	4.32585e-05	9598	GABRA5;GABRA5;GABRA5	NM_000810;NM_001165037;NM_000810	5'UTR;TSS1500;1stExon	N_Shore	NA	TRUE
cg26747293	chr5	38258670	38258671	+	0.103802	0.0328164	0.0709858	1.41029	6.59888e-08	2.91574e-05	9637	EGFLAM;EGFLAM	NM_152403;NM_152403	1stExon;5'UTR	Island	TRUE	NA
cg05622441	chr16	69419962	69419963	+	0.170595	0.0996511	0.0709436	0.719835	4.24408e-08	2.23622e-05	9658	TERF2	NM_005652	TSS200	Island	NA	NA
cg01023751	chr19	36427010	36427011	-	0.216332	0.137023	0.0793087	0.622396	7.30747e-07	0.00013681	9670	LRFN3	NM_024509	TSS1500	N_Shore	NA	NA
cg09897639	chr1	178063342	178063343	+	0.148133	0.0772485	0.070885	0.857941	7.4805e-08	3.15491e-05	9686	RASAL2;LOC100302401;RASAL2	NM_170692;NR_027982;NM_170692	5'UTR;TSS1500;1stExon	Island	NA	NA
cg07089783	chr10	31607955	31607956	-	0.270664	0.172378	0.0982857	0.621911	5.85217e-07	0.000118038	9690	ZEB1;ZEB1;ZEB1;ZEB1;LOC220930	NR_024286;NM_030751;NR_024287;NR_024285;NR_024284	Body;TSS200;Body;Body;Body	Island	NA	TRUE
cg01636799	chr6	30615000	30615001	-	0.157031	0.0861691	0.0708619	0.796471	1.28901e-09	3.53528e-06	9702	C6orf136;C6orf136;C6orf136;C6orf136;C6orf136;C6orf136	NM_001109938;NM_145029;NM_001161376;NM_001109938;NM_145029;NM_001161376	1stExon;5'UTR;1stExon;5'UTR;1stExon;5'UTR	Island	NA	NA
cg23180600	chr3	10780722	10780723	+	0.250355	0.159239	0.0911157	0.621415	2.91648e-07	7.51836e-05	9715	NA	NA	NA	NA	NA	TRUE
cg01203972	chr22	24093146	24093147	-	0.162924	0.0921497	0.0707745	0.759455	2.29369e-08	1.5724e-05	9749	ZNF70;ZNF70	NM_021916;NM_021916	1stExon;5'UTR	Island	NA	NA
cg06995624	chr17	73043174	73043175	-	0.17714	0.106373	0.0707671	0.685362	1.00479e-08	9.80475e-06	9754	ATP5H;KCTD2;ATP5H	NM_006356;NM_015353;NM_001003785	TSS200;TSS200;TSS200	Island	NA	NA
cg11512009	chr17	38220694	38220695	+	0.034225	0.104959	-0.0707338	-1.37818	1.18213e-06	0.00018907	9777	THRA;THRA	NM_003250;NM_199334	5'UTR;5'UTR	S_Shore	NA	NA
cg27137280	chr6	31634141	31634142	+	0.2687	0.171428	0.0972711	0.61931	9.14146e-09	9.2919e-06	9815	BAT4;CSNK2B	NM_033177;NM_001320	TSS1500;5'UTR	S_Shore	NA	NA
cg15233062	chr12	54447349	54447350	+	0.186341	0.115697	0.0706434	0.643405	2.60991e-06	0.000317175	9826	HOXC4;HOXC4	NM_014620;NM_153633	5'UTR;TSS1500	N_Shore	NA	TRUE
cg04101050	chr21	40984700	40984701	-	0.201665	0.127842	0.0738231	0.618767	7.8274e-08	3.26555e-05	9839	C21orf88;C21orf88	NR_026542;NR_026543	Body;Body	NA	NA	TRUE
cg10909080	chr17	79881468	79881469	+	0.158439	0.2484	-0.0899617	-0.617384	2.49962e-07	6.84344e-05	9892	MAFG;MAFG	NM_002359;NM_032711	5'UTR;TSS200	S_Shore	NA	TRUE
cg18389639	chr10	97049610	97049611	+	0.0957348	0.166232	-0.0704967	-0.737022	1.32216e-06	0.000203664	9893	PDLIM1	NM_020992	Body	N_Shore	NA	NA
cg06488187	chr17	25735730	25735731	+	0.114387	0.184866	-0.0704793	-0.647649	4.53597e-06	0.000447709	9904	NA	NA	NA	NA	TRUE	TRUE
cg05797623	chr4	73178007	73178008	+	0.132933	0.209192	-0.0762588	-0.616855	6.16336e-08	2.81782e-05	9914	ADAMTS3	NM_014243	Body	NA	TRUE	NA
cg25857710	chr3	139654740	139654741	+	0.144816	0.0744171	0.0703988	0.874947	1.3292e-07	4.56328e-05	9934	CLSTN2	NM_022131	Body	Island	TRUE	TRUE
cg25479732	chr5	80528698	80528699	-	0.115195	0.185592	-0.0703974	-0.643675	3.4371e-06	0.000377246	9936	RNU5E;RNU5D;CKMT2;CKMT2;CKMT2	NR_002754;NR_002755;NM_001099735;NM_001825;NM_001099736	Body;Body;TSS1500;TSS1500;TSS1500	NA	TRUE	NA
cg21129641	chr2	24232750	24232751	+	0.211611	0.134613	0.0769982	0.615834	2.43407e-07	6.72349e-05	9956	MFSD2B	NM_001080473	TSS1500	Island	TRUE	TRUE
cg11851772	chr17	40834459	40834460	+	0.189772	0.119465	0.0703079	0.6258	1.18448e-07	4.24931e-05	9974	CNTNAP1;CCR10	NM_003632;NM_016602	TSS200;TSS1500	N_Shore	TRUE	TRUE
cg14792983	chr20	18447909	18447910	+	0.208157	0.132506	0.0756506	0.614342	4.63616e-09	6.59166e-06	10018	C20orf12;POLR3F	NM_001099407;NM_006466	TSS200;TSS200	Island	NA	NA
cg02066621	chr15	73659939	73659940	-	0.177456	0.107235	0.0702216	0.677154	1.65809e-07	5.23523e-05	10020	HCN4	NM_005477	1stExon	Island	NA	NA
cg05786840	chr1	228195377	228195378	-	0.226211	0.144352	0.0818585	0.613848	1.16785e-08	1.07188e-05	10043	WNT3A	NM_033131	Body	Island	NA	NA
cg12374732	chr8	103251909	103251910	+	0.2237	0.142719	0.0809804	0.613773	1.51426e-07	4.97073e-05	10045	RRM2B	NM_015713	TSS1500	S_Shore	NA	NA
cg26541027	chr1	110163313	110163314	+	0.172911	0.102748	0.0701628	0.698039	3.5395e-08	2.01034e-05	10047	AMPD2;AMPD2;AMPD2	NM_139156;NM_004037;NM_004037	Body;1stExon;5'UTR	S_Shore	NA	NA
cg22696073	chr6	32939982	32939983	+	0.160345	0.090253	0.0700924	0.764818	3.0137e-09	5.33544e-06	10082	BRD2;BRD2	NM_001113182;NM_005104	5'UTR;5'UTR	Island	NA	NA
cg18404039	chr20	3184938	3184939	-	0.137785	0.0677136	0.0700712	0.92726	3.51568e-08	2.00199e-05	10093	DDRGK1	NM_023935	Body	Island	NA	NA
cg07076358	chr16	80966491	80966492	+	0.245075	0.156855	0.0882206	0.61233	7.16685e-09	8.40978e-06	10099	NA	NA	NA	S_Shore	TRUE	TRUE
cg13568343	chr9	129676623	129676624	+	0.187829	0.117837	0.0699911	0.62994	2.87697e-07	7.44548e-05	10133	RALGPS1	NM_014636	TSS1500	N_Shore	NA	NA
cg10373645	chr2	74007265	74007266	+	0.189705	0.119739	0.0699662	0.622261	6.57899e-09	7.99377e-06	10144	DUSP11;DUSP11	NM_003584;NM_003584	1stExon;5'UTR	Island	NA	NA
cg22488745	chr15	53096763	53096764	-	0.182152	0.112229	0.069923	0.652659	8.8961e-08	3.54731e-05	10168	NA	NA	NA	N_Shore	TRUE	NA
cg04223044	chr22	45608428	45608429	+	0.116187	0.186091	-0.0699038	-0.635958	2.14318e-06	0.000278305	10178	C22orf9;C22orf9	NM_001009880;NM_015264	Body;TSS200	NA	TRUE	TRUE
cg07066635	chr12	110434276	110434277	-	0.140215	0.0703428	0.0698717	0.902783	1.80175e-08	1.36013e-05	10196	GIT2;GIT2;GIT2;GIT2;GIT2;GIT2	NM_139201;NM_057170;NM_014776;NM_001135214;NM_001135213;NM_057169	TSS200;TSS200;TSS200;TSS200;TSS200;TSS200	S_Shore	NA	NA
cg09522825	chr5	170108285	170108286	+	0.204347	0.130428	0.0739192	0.610119	2.0144e-08	1.4563e-05	10198	KCNIP1;KCNIP1;KCNIP1	NM_001034837;NM_014592;NM_001034838	Body;Body;Body	NA	NA	NA
cg26576155	chr15	85201829	85201830	-	0.158234	0.088377	0.0698571	0.774077	4.89899e-09	6.79851e-06	10199	NMB;NMB	NM_021077;NM_205858	TSS200;TSS200	S_Shore	NA	NA
cg20228115	chr3	167813730	167813731	+	0.164688	0.0948676	0.0698207	0.736214	8.2661e-10	2.88755e-06	10215	GOLIM4	NM_014498	TSS1500	Island	NA	NA
cg25651608	chr3	42073868	42073869	+	0.176845	0.275126	-0.0982804	-0.609753	1.52685e-06	0.00022383	10218	NA	NA	NA	NA	TRUE	NA
cg15604682	chr7	102105781	102105782	+	0.150896	0.081168	0.0697283	0.819532	1.36223e-09	3.67092e-06	10263	ALKBH4;LRWD1	NM_017621;NM_152892	TSS1500;Body	Island	NA	NA
cg19803952	chr20	44036136	44036137	-	0.119032	0.18875	-0.0697177	-0.623222	4.57e-06	0.000449845	10268	DBNDD2;DBNDD2;DBNDD2;DBNDD2;SYS1-DBNDD2;DBNDD2;DBNDD2	NM_001048224;NM_001048222;NM_001048225;NM_001048226;NR_003189;NM_001048221;NM_001048223	5'UTR;5'UTR;TSS1500;TSS1500;Body;5'UTR;5'UTR	S_Shore	NA	TRUE
cg21215811	chr17	40925428	40925429	-	0.242868	0.155845	0.0870237	0.608554	2.29387e-08	1.5724e-05	10280	VPS25	NM_032353	TSS200	NA	NA	NA
cg23453437	chr7	148892747	148892748	-	0.153756	0.0840731	0.0696828	0.799692	1.27762e-08	1.11262e-05	10288	ZNF282	NM_003575	1stExon	Island	NA	NA
cg01917416	chr14	61116782	61116783	-	0.21515	0.137701	0.0774491	0.608208	3.91303e-08	2.14133e-05	10296	SIX1	NM_005982	TSS1500	S_Shore	NA	NA
cg01435196	chr19	46009946	46009947	+	0.252425	0.162193	0.0902318	0.607879	8.02816e-09	8.86175e-06	10319	VASP	NM_003370	TSS1500	Island	NA	NA
cg09501146	chr22	31198409	31198410	-	0.130461	0.0608453	0.0696157	0.987425	3.20741e-09	5.4995e-06	10334	OSBP2	NM_030758	Body	N_Shore	NA	NA
cg26618056	chr16	25043323	25043324	-	0.133257	0.0636423	0.0696148	0.96	4.61274e-07	0.000101472	10335	NA	NA	NA	Island	NA	NA
cg16822387	chr11	31831591	31831592	-	0.24932	0.160212	0.0891084	0.607403	1.55459e-08	1.23383e-05	10352	PAX6;PAX6;PAX6	NM_001127612;NM_000280;NM_001604	5'UTR;5'UTR;5'UTR	N_Shore	NA	NA
cg09302904	chr17	62340561	62340562	-	0.241363	0.155092	0.0862717	0.606507	9.34642e-09	9.41762e-06	10400	TEX2;TEX2	NM_018469;NM_018469	5'UTR;1stExon	Island	NA	NA
cg17595353	chr2	176951078	176951079	+	0.18994	0.120445	0.0694949	0.616123	1.71116e-07	5.33935e-05	10402	NA	NA	NA	N_Shore	TRUE	TRUE
cg00366471	chr15	71184982	71184983	+	0.166812	0.0973286	0.0694836	0.720184	3.12589e-07	7.85717e-05	10405	LRRC49;THAP10	NM_017691;NM_020147	TSS200;TSS1500	S_Shore	NA	TRUE
cg01457413	chr19	9879603	9879604	-	0.294649	0.190114	0.104535	0.606325	6.18454e-10	2.52748e-06	10410	ZNF846	NM_001077624	TSS200	Island	NA	NA
cg13602813	chr3	13920840	13920841	+	0.252996	0.162763	0.0902331	0.606248	1.19311e-09	3.39272e-06	10415	WNT7A	NM_004625	Body	Island	NA	NA
cg12394426	chr11	64009745	64009746	+	0.298133	0.192452	0.105681	0.605972	2.82324e-11	5.97669e-07	10425	FKBP2;FKBP2;FKBP2	NM_001135208;NM_057092;NM_004470	5'UTR;5'UTR;5'UTR	Island	NA	NA
cg01272058	chr19	40926777	40926778	-	0.135056	0.0656194	0.0694367	0.939782	1.77876e-10	1.44892e-06	10433	NA	NA	NA	Island	NA	NA
cg17767319	chr12	121124020	121124021	-	0.239683	0.154109	0.0855748	0.605449	1.7184e-06	0.000241432	10447	MLEC	NM_014730	TSS1500	N_Shore	NA	NA
cg26420824	chr1	28562883	28562884	-	0.177388	0.108015	0.0693734	0.667064	6.24956e-09	7.79989e-06	10467	ATPIF1;ATPIF1;ATPIF1	NM_178191;NM_178190;NM_016311	Body;Body;Body	Island	NA	NA
cg23361265	chr17	15917660	15917661	+	0.157865	0.245319	-0.087454	-0.605	3.24538e-08	1.9146e-05	10476	TTC19	NM_017775	Body	NA	TRUE	NA
cg21330034	chr17	7919996	7919997	-	0.249116	0.160377	0.088739	0.604867	4.37014e-09	6.41005e-06	10483	GUCY2D	NM_000180	3'UTR	S_Shore	TRUE	TRUE
cg22508569	chr3	127771381	127771382	+	0.162665	0.0933244	0.0693411	0.740799	4.71734e-08	2.38594e-05	10483	SEC61A1;SEC61A1	NM_013336;NM_013336	5'UTR;1stExon	Island	NA	NA
cg26780677	chr11	64546109	64546110	-	0.0813242	0.0120169	0.0693073	2.05238	2.88703e-06	0.000338861	10495	SF1;SF1;SF1;SF1;SF1;SF1;SF1;SF1	NM_201997;NM_004630;NM_201998;NM_201995;NM_004630;NM_201995;NM_201998;NM_201997	5'UTR;1stExon;5'UTR;1stExon;5'UTR;5'UTR;1stExon;1stExon	Island	NA	NA
cg12960696	chr5	148404114	148404115	-	0.0850199	0.154316	-0.0692957	-0.790168	7.07906e-07	0.00013464	10501	SH3TC2	NM_024577	Body	NA	TRUE	TRUE
cg11080062	chr12	53615449	53615450	-	0.159648	0.090364	0.069284	0.757302	4.38469e-07	9.83223e-05	10506	RARG;RARG	NM_000966;NM_001042728	Body;TSS1500	S_Shore	NA	NA
cg07284286	chr16	58662935	58662936	-	0.269215	0.173666	0.0955489	0.604291	1.5643e-10	1.36677e-06	10526	CNOT1;CNOT1	NM_016284;NM_206999	5'UTR;5'UTR	N_Shore	NA	NA
cg25613101	chr22	38577875	38577876	+	0.130831	0.0615881	0.069243	0.976174	8.71364e-09	9.15829e-06	10530	PLA2G6;PLA2G6	NM_001004426;NM_003560	TSS200;TSS200	Island	NA	NA
cg18382599	chr1	43124310	43124311	-	0.20663	0.132517	0.0741129	0.604097	2.02801e-08	1.46188e-05	10537	PPIH	NM_006347	Body	Island	NA	NA
cg04812351	chr4	73177995	73177996	+	0.11263	0.181854	-0.069224	-0.645697	4.38685e-07	9.83231e-05	10541	ADAMTS3	NM_014243	Body	NA	TRUE	NA
cg15137369	chr8	105601862	105601863	-	0.197571	0.126595	0.0709759	0.603698	8.41127e-09	9.01692e-06	10562	LRP12;LRP12	NM_001135703;NM_013437	TSS1500;TSS1500	S_Shore	NA	NA
cg01471196	chr20	45142065	45142066	+	0.223711	0.14383	0.079881	0.603388	2.45229e-08	1.63126e-05	10573	ZNF334;ZNF334;ZNF334;ZNF334	NM_199441;NM_018102;NM_018102;NM_199441	5'UTR;1stExon;5'UTR;1stExon	Island	NA	TRUE
cg08510205	chr19	51321228	51321229	+	0.190184	0.121016	0.069168	0.611585	1.94201e-06	0.000260983	10575	NA	NA	NA	N_Shore	NA	TRUE
cg18738857	chr19	3606974	3606975	+	0.158389	0.0892532	0.0691354	0.762609	1.24365e-08	1.10007e-05	10596	TBXA2R;TBXA2R	NM_001060;NM_201636	TSS200;TSS200	Island	TRUE	NA
cg05224190	chr7	139168523	139168524	+	0.177858	0.10873	0.0691287	0.661965	8.99661e-10	2.9915e-06	10599	KLRG2	NM_198508	TSS200	Island	NA	TRUE
cg11327809	chr8	101965577	101965578	-	0.159467	0.0903406	0.0691268	0.756102	2.04842e-06	0.000269654	10601	YWHAZ;YWHAZ;YWHAZ;YWHAZ	NM_003406;NM_003406;NM_145690;NM_001135699	1stExon;5'UTR;TSS1500;TSS1500	S_Shore	NA	NA
cg10057252	chr1	110036897	110036898	-	0.206319	0.132427	0.073892	0.602938	4.88308e-08	2.44949e-05	10605	CYB561D1;CYB561D1;CYB561D1;CYB561D1;CYB561D1	NM_001134403;NM_001134402;NM_001134400;NM_182580;NM_001134404	1stExon;Body;1stExon;1stExon;1stExon	Island	NA	NA
cg11944219	chr6	112408507	112408508	-	0.201235	0.129079	0.0721551	0.602937	1.24653e-06	0.000195921	10606	TUBE1;C6orf225	NM_016262;NM_001033564	Body;TSS200	Island	NA	TRUE
cg07437919	chr8	142234483	142234484	-	0.282701	0.434554	-0.151853	-0.602932	4.32395e-07	9.74316e-05	10607	SLC45A4	NM_001080431	Body	N_Shore	NA	NA
cg25250621	chr6	32098114	32098115	+	0.16301	0.093957	0.069053	0.734868	4.79854e-06	0.00046404	10637	FKBPL	NM_022110	TSS200	S_Shore	NA	NA
cg09321747	chr14	23821445	23821446	-	0.195259	0.125207	0.070052	0.602277	6.51649e-07	0.000127659	10642	SLC22A17;SLC22A17;SLC22A17	NM_016609;NM_020372;NM_020372	5'UTR;1stExon;5'UTR	Island	NA	TRUE
cg01424145	chr19	44285333	44285334	+	0.24338	0.3746	-0.13122	-0.602054	2.38732e-06	0.000298256	10656	KCNN4;KCNN4	NM_002250;NM_002250	1stExon;5'UTR	NA	NA	TRUE
cg02923856	chr3	23989124	23989125	-	0.0917253	0.160735	-0.0690096	-0.747079	4.313e-07	9.73267e-05	10662	NR1D2;NR1D2	NM_001145425;NM_005126	5'UTR;Body	S_Shore	NA	TRUE
cg22619719	chr1	1891578	1891579	+	0.161095	0.0920922	0.0690027	0.744924	2.64724e-08	1.70619e-05	10663	KIAA1751	NM_001080484	Body	NA	TRUE	NA
cg00594129	chr5	158524270	158524271	+	0.0676824	0.136672	-0.0689894	-0.916932	2.4664e-07	6.78805e-05	10671	EBF1	NM_024007	Body	Island	TRUE	NA
cg23836594	chr17	37894258	37894259	+	0.278021	0.179841	0.0981796	0.60138	4.99145e-09	6.86018e-06	10689	GRB7;GRB7;GRB7	NM_005310;NM_001030002;NM_005310	5'UTR;TSS1500;1stExon	NA	NA	NA
cg15558129	chr1	219347279	219347280	+	0.256462	0.165636	0.0908262	0.601342	2.79034e-09	5.1941e-06	10691	LYPLAL1	NM_138794	1stExon	Island	NA	TRUE
cg26340461	chr7	120497479	120497480	+	0.150479	0.081532	0.068947	0.810037	2.10371e-08	1.49782e-05	10691	TSPAN12	NM_012338	5'UTR	Island	NA	TRUE
cg06129498	chr11	64058937	64058938	+	0.26844	0.17354	0.0948998	0.60127	1.83666e-10	1.44892e-06	10695	KCNK4;KCNK4	NM_033310;NM_033310	5'UTR;1stExon	Island	NA	TRUE
cg22207900	chr11	64072031	64072032	+	0.150413	0.0815042	0.0689084	0.809878	1.71721e-09	4.02664e-06	10706	ESRRA;C11orf20	NM_004451;NM_001039496	TSS1500;Body	N_Shore	NA	NA
cg05931684	chr6	31865274	31865275	+	0.220439	0.141916	0.0785228	0.601109	2.80491e-06	0.000332503	10707	EHMT2;EHMT2	NM_006709;NM_025256	Body;Body	Island	NA	NA
cg11658047	chr6	32146599	32146600	+	0.175199	0.106338	0.0688608	0.670753	5.68758e-07	0.000115758	10729	AGPAT1;RNF5;RNF5P1	NM_032741;NM_006913;NR_003129	TSS1500;Body;Body	NA	NA	NA
cg17144760	chr11	27384507	27384508	+	0.175597	0.106753	0.0688441	0.668714	5.88519e-08	2.72882e-05	10738	CCDC34;CCDC34	NM_030771;NM_080654	1stExon;1stExon	Island	NA	NA
cg07417284	chr17	1082225	1082226	+	0.21983	0.141586	0.0782444	0.600433	8.19208e-08	3.36667e-05	10739	ABR;ABR	NM_021962;NM_001159746	Body;5'UTR	N_Shore	NA	TRUE
cg03150409	chr4	1892317	1892318	+	0.437449	0.668389	-0.23094	-0.60039	9.26313e-07	0.000161167	10741	WHSC1	NM_001042424	5'UTR	NA	NA	NA
cg03121168	chr20	61558123	61558124	-	0.229215	0.147788	0.0814268	0.60032	3.00032e-07	7.67139e-05	10743	DIDO1;DIDO1;DIDO1;DIDO1	NM_022105;NM_080797;NM_033081;NM_080796	5'UTR;5'UTR;5'UTR;TSS1500	Island	NA	NA
cg20164915	chr1	149871167	149871168	-	0.182061	0.113237	0.0688247	0.640136	3.24353e-09	5.4995e-06	10743	BOLA1;BOLA1	NM_016074;NM_016074	1stExon;5'UTR	Island	TRUE	NA
cg26323130	chr2	149632683	149632684	-	0.136724	0.0679302	0.0687936	0.912849	7.98865e-09	8.86175e-06	10758	KIF5C	NM_004522	TSS200	Island	NA	NA
cg16803846	chr15	27111572	27111573	-	0.414182	0.269851	0.144331	0.600025	1.37018e-06	0.000208156	10765	GABRA5;GABRA5	NM_001165037;NM_000810	TSS1500;TSS1500	N_Shore	NA	NA
cg09337544	chr22	38857452	38857453	-	0.237196	0.153087	0.0841089	0.600012	3.99561e-07	9.20862e-05	10767	NA	NA	NA	N_Shore	TRUE	TRUE
cg10983484	chr15	52018762	52018763	-	0.0795817	0.14832	-0.0687388	-0.821572	4.06909e-06	0.000419399	10790	LYSMD2;LYSMD2	NM_153374;NM_001143917	Body;5'UTR	NA	TRUE	TRUE
cg16322205	chr7	148982704	148982705	+	0.165106	0.0963857	0.0687199	0.718921	2.17365e-08	1.5219e-05	10806	ZNF783	NR_015357	Body	S_Shore	TRUE	TRUE
cg22603710	chr3	134514098	134514099	+	0.17931	0.110596	0.0687145	0.650574	1.00471e-06	0.000170145	10809	EPHB1	NM_004441	TSS200	Island	NA	NA
cg03222971	chr2	217559020	217559021	+	0.205784	0.132478	0.0733061	0.598851	5.13822e-09	6.96045e-06	10821	IGFBP5	NM_000599	Body	N_Shore	NA	NA
cg19276110	chr1	20396593	20396594	-	0.0994218	0.168081	-0.0686589	-0.702631	5.32312e-06	0.000496936	10839	PLA2G5	NM_000929	TSS200	NA	NA	NA
cg04725777	chr7	100048128	100048129	-	0.126048	0.0574031	0.0686451	1.01323	1.91178e-09	4.20006e-06	10847	NA	NA	NA	NA	NA	NA
cg21288207	chr7	6048673	6048674	+	0.200991	0.129395	0.0715965	0.598007	4.67753e-08	2.37465e-05	10868	PMS2;PMS2;AIMP2;PMS2	NM_000535;NM_000535;NM_006303;NR_003085	5'UTR;1stExon;TSS1500;Body	Island	NA	NA
cg07461160	chr19	16435233	16435234	+	0.166615	0.0980306	0.0685842	0.709166	2.77339e-07	7.31535e-05	10869	KLF2	NM_016270	TSS1500	Island	NA	NA
cg14839808	chr12	28343774	28343775	-	0.227673	0.147034	0.0806392	0.597902	5.6292e-08	2.68432e-05	10872	NA	NA	NA	Island	NA	TRUE
cg08516222	chr3	153840255	153840256	+	0.176183	0.107624	0.0685589	0.662539	2.05013e-07	5.98768e-05	10878	SGEF	NM_015595	Body	Island	NA	NA
cg01988500	chr16	3030808	3030809	+	0.162055	0.0935337	0.0685209	0.732766	5.80379e-07	0.000117266	10903	PKMYT1;PKMYT1	NM_182687;NM_004203	TSS1500;TSS1500	Island	NA	NA
cg09407429	chr3	4534383	4534384	-	0.248749	0.161027	0.0877223	0.597332	3.25102e-09	5.4995e-06	10906	ITPR1;ITPR1;ITPR1	NM_001168272;NM_001099952;NM_002222	TSS1500;TSS1500;TSS1500	N_Shore	NA	NA
cg10963192	chr14	100751514	100751515	+	0.293968	0.190922	0.103045	0.597279	5.0416e-10	2.33551e-06	10909	NA	NA	NA	N_Shore	NA	NA
cg25837738	chr7	148725785	148725786	+	0.151196	0.0826965	0.0684995	0.798229	1.44875e-08	1.19627e-05	10918	PDIA4	NM_004911	TSS200	Island	NA	NA
cg06622468	chr19	10491460	10491461	-	0.245274	0.158771	0.0865035	0.596982	1.24249e-07	4.38502e-05	10932	TYK2	NM_003331	TSS1500	Island	NA	NA
cg20090957	chr12	112279883	112279884	-	0.397416	0.259365	0.138051	0.59694	1.06189e-07	3.97571e-05	10936	MAPKAPK5;C12orf47;MAPKAPK5	NM_139078;NR_015404;NM_003668	TSS1500;Body;TSS1500	Island	NA	NA
cg09248380	chr4	111397190	111397191	+	0.0990224	0.16747	-0.0684479	-0.702953	4.8959e-06	0.00046973	10945	ENPEP	NM_001977	TSS200	N_Shore	NA	NA
cg20598768	chr1	154193039	154193040	-	0.185921	0.117473	0.0684478	0.620079	3.63076e-07	8.6597e-05	10946	C1orf43;C1orf43;UBAP2L;UBAP2L;C1orf43;C1orf43;C1orf43;C1orf43	NM_015449;NM_138740;NM_014847;NM_001127320;NM_001098616;NM_001098616;NM_015449;NM_138740	1stExon;1stExon;TSS1500;5'UTR;5'UTR;1stExon;5'UTR;5'UTR	Island	NA	NA
cg03456755	chr17	75084957	75084958	+	0.157171	0.0887593	0.0684115	0.759334	1.22969e-09	3.43354e-06	10972	SCARNA16;C17orf86	NR_003013;NR_027058	TSS1500;Body	Island	NA	NA
cg20060523	chr4	142557759	142557760	-	0.170363	0.101969	0.0683941	0.687803	6.83715e-07	0.00013155	10982	IL15;IL15;IL15;IL15	NM_000585;NM_172174;NM_172174;NM_000585	5'UTR;1stExon;5'UTR;1stExon	Island	TRUE	NA
cg10633981	chr11	16779768	16779769	-	0.379375	0.578424	-0.199049	-0.595695	2.64922e-09	4.97136e-06	11010	C11orf58;C11orf58	NM_014267;NM_001142705	3'UTR;3'UTR	NA	NA	NA
cg22270384	chr19	12848240	12848241	+	0.131062	0.0627613	0.0683004	0.955082	9.87771e-11	1.13825e-06	11019	ASNA1	NM_004317	TSS200	N_Shore	NA	NA
cg19878987	chr12	21810999	21811000	-	0.155063	0.0867794	0.0682831	0.770241	1.54571e-07	5.03987e-05	11027	LDHB	NM_002300	TSS1500	S_Shore	NA	TRUE
cg07478791	chr1	31886160	31886161	-	0.160118	0.0918361	0.0682823	0.74029	1.17383e-07	4.23074e-05	11028	SERINC2	NM_178865	Body	Island	NA	NA
cg05788437	chr3	197476880	197476881	+	0.281398	0.182894	0.0985039	0.595182	1.28177e-07	4.49192e-05	11038	FYTTD1;FYTTD1;FYTTD1;KIAA0226	NM_001011537;NR_027840;NM_032288;NM_001145642	5'UTR;TSS1500;1stExon;TSS1500	Island	NA	NA
cg01374398	chr3	47516975	47516976	-	0.317084	0.206565	0.110518	0.594857	7.17491e-11	9.37273e-07	11060	SCAP	NM_012235	5'UTR	N_Shore	NA	NA
cg00247963	chr16	20863151	20863152	-	0.126396	0.195991	-0.0695942	-0.594773	3.17569e-06	0.000359298	11064	NA	NA	NA	NA	TRUE	NA
cg22654626	chr19	18699620	18699621	-	0.349094	0.227784	0.121309	0.594706	2.96169e-09	5.33544e-06	11068	C19orf60;C19orf60	NM_001100419;NM_001100418	1stExon;1stExon	Island	NA	NA
cg06757357	chr7	73497746	73497747	-	0.189385	0.121181	0.0682043	0.604002	1.43688e-09	3.7568e-06	11075	LIMK1	NM_002314	TSS1500	N_Shore	NA	NA
cg13530448	chr9	86535695	86535696	+	0.151582	0.0833786	0.0682037	0.791105	1.15504e-07	4.18382e-05	11076	KIF27	NM_017576	5'UTR	N_Shore	NA	NA
cg00432041	chr8	67341355	67341356	-	0.15559	0.0873868	0.0682032	0.765818	2.61301e-08	1.69782e-05	11078	RRS1;RRS1	NM_015169;NM_015169	5'UTR;1stExon	Island	NA	NA
cg26104986	chr11	75275303	75275304	+	0.199607	0.306479	-0.106872	-0.594423	3.69196e-06	0.000394841	11084	SERPINH1	NM_001235	5'UTR	S_Shore	TRUE	TRUE
cg05206910	chr17	80230660	80230661	-	0.1572	0.0890222	0.0681774	0.755748	1.33106e-07	4.56328e-05	11097	CSNK1D;CSNK1D	NM_001893;NM_139062	Body;Body	N_Shore	NA	NA
cg24243629	chr18	56532628	56532629	+	0.0823668	0.150537	-0.0681704	-0.797462	9.51163e-07	0.000163891	11102	ZNF532	NM_018181	5'UTR	S_Shore	TRUE	NA
cg27161463	chr11	118123074	118123075	-	0.205119	0.132521	0.0725974	0.593956	1.16468e-07	4.20432e-05	11115	MPZL3	NM_198275	TSS200	NA	NA	TRUE
cg07317062	chr7	27170388	27170389	-	0.0754384	0.143558	-0.0681196	-0.845828	9.40955e-07	0.000162798	11136	HOXA4;HOXA4	NM_002141;NM_002141	5'UTR;1stExon	Island	TRUE	TRUE
cg12498409	chr7	40174463	40174464	+	0.25009	0.162472	0.0876186	0.592653	8.88511e-09	9.21841e-06	11184	C7orf10;C7orf11	NM_024728;NM_138701	TSS200;TSS1500	Island	NA	NA
cg03175653	chr18	74961798	74961799	+	0.169525	0.10149	0.0680353	0.687275	1.94377e-08	1.43691e-05	11192	GALR1	NM_001480	TSS1500	Island	TRUE	NA
cg06222162	chr12	48131444	48131445	-	0.150207	0.231547	-0.0813402	-0.592368	2.37936e-06	0.000297618	11195	RAPGEF3;RAPGEF3;RAPGEF3	NM_001098532;NM_006105;NM_001098531	Body;Body;Body	NA	TRUE	TRUE
cg19250764	chr7	66461952	66461953	-	0.159158	0.0911552	0.0680032	0.741805	3.56021e-07	8.55012e-05	11212	TYW1;SBDS;TYW1	NM_018264;NM_016038;NM_018264	1stExon;TSS1500;5'UTR	Island	NA	TRUE
cg27552406	chr16	11465792	11465793	-	0.199515	0.129093	0.0704212	0.590996	7.08577e-09	8.34621e-06	11258	NA	NA	NA	NA	TRUE	TRUE
cg10195702	chr4	2758288	2758289	+	0.155926	0.0880004	0.067926	0.759684	2.25187e-09	4.57785e-06	11259	TNIP2;TNIP2	NM_001161527;NM_024309	TSS1500;TSS200	S_Shore	NA	NA
cg13787029	chr2	42721631	42721632	-	0.217456	0.141048	0.0764083	0.590583	1.21064e-07	4.32514e-05	11276	KCNG3;KCNG3	NM_133329;NM_172344	TSS1500;TSS1500	Island	NA	NA
cg15352431	chr2	226896008	226896009	+	0.177255	0.109426	0.0678289	0.648888	1.07427e-06	0.000177261	11307	NA	NA	NA	NA	NA	TRUE
cg11777782	chr19	18284937	18284938	-	0.153084	0.0852583	0.067826	0.775702	1.51092e-08	1.21794e-05	11312	IFI30	NM_006332	Body	Island	TRUE	NA
cg07721005	chr5	87564621	87564622	+	0.171098	0.103302	0.067796	0.676597	9.74371e-07	0.00016659	11332	TMEM161B;TMEM161B	NM_153354;NM_153354	5'UTR;1stExon	Island	NA	TRUE
cg01460276	chr8	18871817	18871818	+	0.190732	0.122977	0.0677556	0.594099	3.30934e-07	8.13289e-05	11354	PSD3	NM_015310	TSS1500	Island	NA	NA
cg22841110	chr11	64053472	64053473	+	0.198871	0.128872	0.0699991	0.588857	1.25538e-06	0.000196845	11358	BAD;GPR137;GPR137;BAD;GPR137;GPR137	NM_032989;NM_001170726;NM_020155;NM_004322;NM_001170880;NM_001170881	TSS1500;Body;TSS200;TSS1500;TSS200;5'UTR	Island	NA	NA
cg08693231	chr6	34216354	34216355	+	0.266784	0.174038	0.0927456	0.588755	2.77618e-07	7.31535e-05	11366	C6orf1;C6orf1;C6orf1	NM_178508;NM_001008703;NM_001008704	5'UTR;5'UTR;5'UTR	N_Shore	NA	NA
cg21910613	chr1	27191950	27191951	-	0.136606	0.0688687	0.0677372	0.894419	8.38235e-08	3.41111e-05	11366	NA	NA	NA	S_Shore	NA	NA
cg23223044	chr19	49990882	49990883	-	0.285153	0.186322	0.0988311	0.588241	3.0947e-11	5.97669e-07	11391	RPL13AP5;RPL13A;RPL13A	NR_026712;NM_012423;NM_012423	Body;5'UTR;1stExon	Island	NA	NA
cg14102731	chr4	9534062	9534063	+	0.213749	0.138839	0.0749103	0.588131	1.87465e-08	1.4034e-05	11400	NA	NA	NA	Island	NA	NA
cg19977408	chr4	129209103	129209104	-	0.1604	0.0927138	0.0676861	0.730295	4.0493e-06	0.000418149	11400	PGRMC2	NM_006320	TSS200	Island	NA	NA
cg15074329	chr2	219725469	219725470	-	0.262489	0.171322	0.091167	0.587645	3.74431e-08	2.07819e-05	11412	WNT6	NM_006522	Body	S_Shore	NA	TRUE
cg11347316	chr11	18343657	18343658	-	0.244677	0.159519	0.0851573	0.587217	5.90502e-08	2.72882e-05	11434	GTF2H1;HPS5;HPS5;GTF2H1;HPS5;HPS5;HPS5	NM_005316;NM_181507;NM_007216;NM_001142307;NM_181508;NM_181507;NM_007216	TSS200;1stExon;5'UTR;TSS200;5'UTR;5'UTR;1stExon	Island	NA	NA
cg16774013	chr18	77160150	77160151	+	0.0906046	0.0230171	0.0675875	1.60741	1.41884e-06	0.000213423	11468	NFATC1;NFATC1;NFATC1;NFATC1;NFATC1	NM_006162;NM_172387;NM_172388;NM_172389;NM_172390	Body;TSS200;5'UTR;TSS200;Body	Island	NA	NA
cg16785698	chr4	186456103	186456104	+	0.149203	0.0816295	0.0675733	0.796982	1.13857e-07	4.15322e-05	11478	PDLIM3;PDLIM3	NM_001114107;NM_014476	Body;Body	Island	NA	TRUE
cg07138355	chr6	26550975	26550976	-	0.178296	0.110745	0.0675506	0.641035	3.23929e-07	8.0376e-05	11490	NA	NA	NA	Island	NA	NA
cg26326615	chr3	18485765	18485766	-	0.205548	0.133643	0.0719048	0.585521	3.35857e-06	0.000371441	11515	NA	NA	NA	Island	NA	NA
cg26628795	chr2	111435723	111435724	-	0.17267	0.105191	0.0674798	0.66522	1.46267e-08	1.20248e-05	11536	BUB1	NM_004336	TSS200	Island	NA	NA
cg00172376	chr21	32929871	32929872	-	0.265856	0.173909	0.0919474	0.584927	3.81697e-09	5.95684e-06	11554	TIAM1	NM_003253	5'UTR	N_Shore	NA	NA
cg05246190	chr22	50330022	50330023	+	0.261367	0.170943	0.0904247	0.584715	2.18128e-07	6.22557e-05	11566	NA	NA	NA	Island	NA	NA
cg20973743	chr15	49447782	49447783	-	0.280106	0.183477	0.0966294	0.58442	2.87939e-08	1.79624e-05	11579	COPS2;GALK2;COPS2;COPS2;COPS2	NM_004236;NM_001001556;NM_001143887;NM_004236;NM_001143887	1stExon;TSS200;1stExon;5'UTR;5'UTR	S_Shore	NA	TRUE
cg08340572	chr15	76196139	76196140	-	0.108192	0.040825	0.067367	1.21752	3.57458e-06	0.000386298	11619	FBXO22;FBXO22	NM_147188;NM_012170	TSS200;TSS200	Island	NA	TRUE
cg04358685	chr3	12598421	12598422	-	0.250632	0.163932	0.0866998	0.583488	4.1755e-08	2.222e-05	11627	MKRN2	NM_014160	TSS200	Island	NA	NA
cg13999099	chr5	55290899	55290900	+	0.131477	0.0641273	0.0673495	0.932489	6.12756e-09	7.69688e-06	11633	IL6ST;IL6ST	NM_002184;NM_175767	TSS200;TSS200	Island	NA	NA
cg13581859	chr6	33048706	33048707	-	0.199846	0.304335	-0.104489	-0.582971	5.17378e-06	0.000486918	11653	HLA-DPB1	NM_002121	Body	Island	TRUE	NA
cg24308560	chr3	49941425	49941426	+	0.238801	0.156101	0.0827003	0.582933	1.46034e-06	0.000217644	11658	MST1R	NM_002447	TSS200	Island	NA	TRUE
cg15667495	chr17	40719620	40719621	+	0.160811	0.0935265	0.0672848	0.722404	4.91831e-06	0.000470711	11678	MLX;MLX;MLX	NM_198205;NM_198204;NM_170607	Body;Body;Body	Island	NA	NA
cg16593921	chr8	6693344	6693345	+	0.219875	0.143571	0.0763038	0.581943	1.44322e-06	0.000215717	11713	XKR5	NM_207411	TSS200	S_Shore	NA	TRUE
cg19842134	chr12	54070591	54070592	-	0.318637	0.209589	0.109049	0.581692	3.53107e-06	0.000383653	11726	ATP5G2;ATP5G2	NM_005176;NM_001002031	TSS1500;TSS200	N_Shore	NA	NA
cg13879455	chr12	58133008	58133009	+	0.211534	0.321521	-0.109987	-0.581569	1.30907e-06	0.00020227	11728	AGAP2;AGAP2	NM_001122772;NM_014770	TSS1500;Body	S_Shore	NA	NA
cg06549530	chr10	125755119	125755120	+	0.242748	0.158911	0.0838373	0.581438	1.24298e-07	4.38502e-05	11736	NA	NA	NA	S_Shelf	TRUE	NA
cg04367252	chr11	44332790	44332791	-	0.203366	0.132601	0.0707649	0.581345	6.31353e-07	0.000124742	11741	ALX4	NM_021926	TSS1500	S_Shore	NA	TRUE
cg02386183	chr20	13619553	13619554	+	0.138266	0.0711422	0.0671238	0.869663	2.29912e-07	6.44287e-05	11756	TASP1;TASP1	NM_017714;NM_017714	1stExon;5'UTR	Island	NA	NA
cg22942200	chr6	151560992	151560993	+	0.181072	0.113963	0.0671097	0.624214	5.38244e-07	0.000111623	11765	AKAP12	NM_005100	TSS200	Island	NA	TRUE
cg25361651	chr20	29847402	29847403	+	0.26109	0.395521	-0.13443	-0.581001	3.79457e-06	0.000401934	11771	DEFB115	NM_001037730	Body	NA	NA	NA
cg20563759	chr5	149109601	149109602	+	0.155201	0.0881125	0.0670882	0.751711	1.47981e-08	1.2052e-05	11782	PPARGC1B	NM_133263	TSS1500	Island	NA	NA
cg24127861	chr14	24640947	24640948	+	0.274106	0.180066	0.0940401	0.579928	1.67284e-06	0.00023697	11835	REC8;REC8	NM_005132;NM_001048205	TSS1500;TSS1500	N_Shore	NA	TRUE
cg05670459	chr19	6531335	6531336	+	0.234796	0.153799	0.080997	0.579653	2.38477e-08	1.60895e-05	11850	TNFSF9	NM_003811	Body	Island	NA	NA
cg22879676	chr17	81009871	81009872	+	0.223166	0.146041	0.0771247	0.57943	1.95732e-08	1.43948e-05	11863	B3GNTL1	NM_001009905	TSS200	Island	NA	NA
cg04709703	chr11	61449898	61449899	-	0.144833	0.221292	-0.0764586	-0.578999	1.4196e-06	0.000213426	11885	DAGLA	NM_006133	5'UTR	S_Shore	NA	TRUE
cg03637614	chr7	129691233	129691234	+	0.140599	0.073694	0.0669047	0.847514	1.5313e-09	3.89979e-06	11903	ZC3HC1	NM_016478	TSS200	Island	TRUE	TRUE
cg05134026	chr14	20774101	20774102	-	0.182664	0.115774	0.0668901	0.615255	1.63009e-07	5.18583e-05	11911	TTC5;TTC5	NM_138376;NM_138376	5'UTR;1stExon	NA	NA	NA
cg09150905	chr1	179851194	179851195	+	0.198526	0.129656	0.0688699	0.578347	1.81529e-06	0.000249154	11922	TOR1AIP1	NM_015602	TSS1500	N_Shore	NA	TRUE
cg11283100	chr3	138634282	138634283	-	0.154305	0.0874557	0.0668496	0.753561	4.70896e-10	2.2975e-06	11936	NA	NA	NA	N_Shore	NA	NA
cg07283595	chr17	5372003	5372004	-	0.278259	0.183107	0.0951523	0.577968	2.43261e-09	4.7575e-06	11948	DHX33	NM_020162	1stExon	Island	NA	NA
cg05095774	chr18	52495848	52495849	-	0.246565	0.161876	0.0846888	0.577954	4.4325e-07	9.88206e-05	11949	RAB27B;RAB27B	NM_004163;NM_004163	5'UTR;1stExon	Island	TRUE	TRUE
cg15611018	chr12	13431411	13431412	-	0.179025	0.112222	0.0668032	0.629077	3.0205e-08	1.83729e-05	11959	NA	NA	NA	NA	TRUE	TRUE
cg20518154	chr20	39318705	39318706	+	0.186113	0.119333	0.0667807	0.600602	3.43256e-07	8.3386e-05	11970	MAFB	NM_005461	TSS1500	Island	NA	NA
cg14497348	chr9	6757781	6757782	+	0.224405	0.147095	0.0773099	0.577365	1.15503e-07	4.18382e-05	11987	KDM4C;KDM4C;KDM4C;KDM4C;KDM4C;KDM4C;KDM4C	NM_001146694;NM_001146695;NM_001146694;NM_015061;NM_015061;NM_001146695;NM_001146696	5'UTR;1stExon;1stExon;5'UTR;1stExon;5'UTR;Body	Island	NA	NA
cg01775802	chr14	72945461	72945462	+	0.275938	0.416546	-0.140608	-0.576999	5.11529e-08	2.51962e-05	12004	RGS6	NM_004296	Body	NA	TRUE	NA
cg18776992	chr19	48113764	48113765	-	0.219646	0.143945	0.0757005	0.576992	1.72879e-09	4.02664e-06	12008	GLTSCR1	NM_015711	5'UTR	S_Shore	NA	NA
cg01598250	chr5	145722855	145722856	-	0.188274	0.121568	0.0667057	0.591684	2.0089e-09	4.28091e-06	12010	NA	NA	NA	Island	NA	NA
cg17772342	chr5	134871686	134871687	-	0.186666	0.120046	0.0666198	0.596724	4.31703e-06	0.000434722	12064	NEUROG1	NM_006161	TSS200	Island	TRUE	NA
cg07343790	chr13	113528166	113528167	-	0.54916	0.823627	-0.274467	-0.576141	7.69557e-09	8.69982e-06	12067	ATP11A;ATP11A	NM_015205;NM_032189	Body;Body	NA	NA	NA
cg04402122	chr16	1544648	1544649	-	0.162501	0.247142	-0.0846412	-0.575962	2.60425e-06	0.000316653	12079	TELO2	NM_016111	Body	S_Shore	NA	NA
cg15536165	chr11	35639492	35639493	-	0.174418	0.107832	0.0665863	0.646251	2.57316e-06	0.000314324	12089	FJX1	NM_014344	TSS1500	N_Shore	NA	NA
cg19183879	chr15	85880815	85880816	-	0.0815435	0.148129	-0.0665852	-0.78857	2.96793e-07	7.61288e-05	12090	NA	NA	NA	NA	TRUE	NA
cg01750375	chr20	43343365	43343366	+	0.195673	0.128023	0.0676495	0.575439	2.61439e-07	7.04115e-05	12105	WISP2	NM_003881	TSS1500	NA	TRUE	TRUE
cg13892902	chr15	43478040	43478041	+	0.148463	0.0819256	0.0665376	0.78561	4.08787e-09	6.18485e-06	12109	CCNDBP1;CCNDBP1;CCNDBP1;CCNDBP1	NM_037370;NM_012142;NR_027513;NR_027514	TSS200;Body;Body;Body	S_Shore	NA	NA
cg21846305	chr12	45270304	45270305	+	0.269971	0.177905	0.0920662	0.575276	1.16147e-08	1.07188e-05	12117	NELL2;NELL2;NELL2;NELL2;NELL2	NM_001145110;NM_001145107;NM_001145109;NM_006159;NM_001145108	Body;Body;TSS1500;TSS200;TSS200	Island	NA	TRUE
cg25062778	chr14	57265268	57265269	+	0.206342	0.135213	0.0711291	0.575143	1.86228e-07	5.61231e-05	12124	NA	NA	NA	Island	NA	NA
cg03714522	chr7	150822902	150822903	-	0.208647	0.315705	-0.107057	-0.574958	4.45136e-06	0.000442942	12136	AGAP3	NM_031946	Body	Island	NA	NA
cg10950050	chr1	62902319	62902320	-	0.186993	0.120542	0.0664513	0.593634	7.81119e-07	0.000143161	12168	USP1;USP1;USP1	NM_001017416;NM_003368;NM_001017415	5'UTR;TSS200;5'UTR	Island	NA	NA
cg26182254	chr15	57210406	57210407	-	0.128917	0.0624883	0.0664289	0.938406	1.12773e-07	4.13206e-05	12188	LOC145783;TCF12;TCF12;TCF12;TCF12	NR_015419;NM_207037;NM_207036;NM_003205;NM_207038	Body;TSS1500;TSS1500;TSS1500;TSS1500	Island	NA	NA
cg22180410	chr4	187646446	187646447	-	0.255076	0.168133	0.0869432	0.573453	1.05356e-08	1.01313e-05	12215	FAT1	NM_005245	TSS1500	Island	NA	NA
cg09983326	chr2	43451308	43451309	+	0.134015	0.0676291	0.0663862	0.891553	5.61043e-08	2.67812e-05	12223	ZFP36L2	NM_006887	3'UTR	N_Shore	NA	NA
cg13914598	chr12	123460194	123460195	+	0.134382	0.0680282	0.0663535	0.887821	7.11153e-11	9.37273e-07	12239	OGFOD2;ABCB9	NM_024623;NM_203444	5'UTR;TSS1500	S_Shore	NA	NA
cg11682071	chr4	5053085	5053086	-	0.173477	0.107165	0.066312	0.647056	1.77159e-07	5.44884e-05	12264	STK32B	NM_018401	TSS1500	N_Shore	NA	NA
cg22804528	chr3	124780157	124780158	+	0.173909	0.263487	-0.0895784	-0.572483	2.24503e-06	0.000285359	12273	NA	NA	NA	NA	TRUE	NA
cg23586394	chr17	8286572	8286573	-	0.15881	0.0925459	0.0662638	0.719128	2.37909e-09	4.7531e-06	12295	RPL26	NM_000987	TSS200	Island	NA	NA
cg23319982	chr19	41641847	41641848	-	0.157323	0.0910677	0.0662553	0.727313	1.10855e-07	4.11054e-05	12301	NA	NA	NA	Island	NA	NA
cg03203239	chr2	74735315	74735316	-	0.177776	0.111539	0.0662375	0.627599	1.14614e-07	4.16986e-05	12311	PCGF1	NM_032673	TSS1500	S_Shore	NA	NA
cg05321721	chr14	104094918	104094919	-	0.156749	0.0905251	0.0662236	0.73012	8.37957e-08	3.41111e-05	12318	KLC1;KLC1;KLC1	NM_005552;NM_182923;NM_001130107	TSS1500;TSS1500;TSS1500	Island	NA	NA
cg20264566	chr11	10316295	10316296	-	0.158157	0.0920255	0.0661316	0.72088	4.72882e-08	2.38761e-05	12378	SBF2	NM_030962	TSS1500	Island	NA	TRUE
cg07709980	chr16	3242027	3242028	-	0.164759	0.24955	-0.0847913	-0.570648	1.20654e-06	0.000191519	12387	NA	NA	NA	N_Shore	NA	TRUE
cg15073462	chr3	172469117	172469118	+	0.250621	0.165507	0.0851139	0.570424	3.48072e-09	5.78254e-06	12401	NA	NA	NA	S_Shore	NA	NA
cg21099776	chr17	17739742	17739743	-	0.148871	0.0828141	0.0660565	0.775437	3.58953e-07	8.58938e-05	12425	SREBF1;SREBF1	NM_004176;NM_001005291	Body;Body	Island	NA	NA
cg24259363	chr3	8525217	8525218	+	0.0592462	0.1253	-0.0660534	-0.966351	4.83324e-06	0.000466388	12426	NA	NA	NA	NA	TRUE	TRUE
cg23144123	chr6	147828073	147828074	+	0.199149	0.130913	0.068236	0.569726	2.10117e-07	6.09831e-05	12436	NA	NA	NA	Island	NA	TRUE
cg14267811	chr9	135819425	135819426	-	0.267489	0.177003	0.0904867	0.569373	5.3612e-06	0.000498883	12455	TSC1;TSC1;TSC1	NM_001162427;NM_001162426;NM_000368	5'UTR;5'UTR;5'UTR	N_Shore	NA	NA
cg14885145	chr10	104262292	104262293	+	0.169217	0.103229	0.0659874	0.662459	8.60209e-07	0.000153115	12463	SUFU;ACTR1A	NM_016169;NM_005736	TSS1500;Body	Island	NA	NA
cg25694979	chr15	92938179	92938180	-	0.190505	0.124527	0.0659782	0.575743	6.95943e-07	0.000133087	12470	ST8SIA2	NM_006011	Body	Island	NA	TRUE
cg17015704	chr6	119400380	119400381	+	0.275631	0.182546	0.0930853	0.56895	8.09764e-10	2.88755e-06	12479	FAM184A;FAM184A	NM_001100411;NM_024581	5'UTR;TSS1500	S_Shore	NA	TRUE
cg12062282	chr19	49524228	49524229	+	0.184952	0.118989	0.065963	0.595871	2.02772e-07	5.9447e-05	12485	NA	NA	NA	S_Shore	NA	NA
cg19773855	chr5	172754417	172754418	+	0.162026	0.0960694	0.0659564	0.697616	3.25562e-07	8.0527e-05	12490	STC2	NM_003714	Body	Island	NA	NA
cg13009927	chr2	242254519	242254520	+	0.185524	0.119587	0.0659368	0.593424	3.12053e-06	0.000356514	12500	SEPT2;SEPT2;HDLBP;SEPT2;SEPT2	NM_004404;NM_006155;NM_005336;NM_001008492;NM_001008491	TSS1500;TSS1500;5'UTR;TSS1500;TSS1500	Island	NA	NA
cg05749728	chr10	126826902	126826903	+	0.247288	0.371542	-0.124254	-0.56846	5.87082e-07	0.000118259	12510	CTBP2;CTBP2	NM_001083914;NM_001329	5'UTR;5'UTR	NA	NA	NA
cg17035366	chr12	40499623	40499624	-	0.213483	0.140707	0.0727756	0.568416	3.51587e-08	2.00199e-05	12516	SLC2A13;SLC2A13	NM_052885;NM_052885	1stExon;5'UTR	Island	NA	NA
cg26503153	chr13	108870610	108870611	-	0.183213	0.117301	0.0659118	0.601946	1.55432e-07	5.04505e-05	12516	LIG4;ABHD13;LIG4	NM_001098268;NM_032859;NM_001098268	1stExon;TSS200;5'UTR	Island	NA	NA
cg27478313	chr6	1624720	1624721	+	0.185288	0.119439	0.0658493	0.593333	9.3288e-07	0.00016182	12554	GMDS	NM_001500	Body	Island	NA	TRUE
cg20585038	chr15	89148933	89148934	-	0.178732	0.112961	0.0657715	0.618144	9.83975e-08	3.80698e-05	12608	NA	NA	NA	Island	TRUE	TRUE
cg22142913	chr18	33552384	33552385	-	0.198098	0.130518	0.0675802	0.566511	1.69575e-06	0.000239265	12624	C18orf21	NM_031446	TSS1500	Island	NA	NA
cg05844247	chr20	21694428	21694429	-	0.178538	0.112798	0.0657402	0.618572	8.1194e-08	3.35416e-05	12629	PAX1	NM_006192	Body	N_Shore	NA	NA
cg23164678	chr6	83775487	83775488	-	0.20975	0.138417	0.0713332	0.566208	9.5758e-08	3.73604e-05	12638	UBE2CBP;UBE2CBP	NM_198920;NM_198920	1stExon;5'UTR	Island	NA	NA
cg18005867	chr4	206232	206233	+	0.0534836	0.119121	-0.0656372	-1.02427	8.4776e-08	3.44081e-05	12679	ZNF876P	NR_027481	TSS200	N_Shore	NA	TRUE
cg00794227	chr1	28696966	28696967	+	0.141423	0.0758696	0.0655533	0.818364	1.00447e-08	9.80475e-06	12736	PHACTR4	NM_001048183	5'UTR	S_Shore	NA	NA
cg05736393	chr2	74775957	74775958	-	0.26198	0.17393	0.0880502	0.564345	6.83246e-09	8.14808e-06	12759	LOXL3	NM_032603	Body	N_Shore	TRUE	TRUE
cg05044401	chr4	54958559	54958560	+	0.210899	0.139504	0.0713949	0.563202	2.12639e-07	6.13191e-05	12816	NA	NA	NA	S_Shore	NA	TRUE
cg20297566	chr3	99979976	99979977	-	0.236039	0.156554	0.0794852	0.562898	2.84107e-07	7.40604e-05	12835	TBC1D23	NM_018309	Body	Island	NA	NA
cg26161643	chr5	24645024	24645025	+	0.172911	0.10753	0.0653815	0.638118	3.87514e-07	9.04032e-05	12836	CDH10	NM_006727	TSS200	NA	TRUE	NA
cg11754314	chr11	67121010	67121011	-	0.164163	0.0987847	0.065378	0.67896	4.70869e-09	6.64302e-06	12840	POLD4;LOC100130987;POLD4	NM_021173;NR_024469;NM_021173	1stExon;Body;5'UTR	Island	NA	NA
cg26623416	chr11	18548628	18548629	+	0.133509	0.0681614	0.0653472	0.876609	2.42671e-08	1.62568e-05	12864	TSG101	NM_006292	TSS200	Island	NA	NA
cg24412469	chr1	200590040	200590041	+	0.15129	0.0860373	0.0652527	0.74799	2.75622e-08	1.74524e-05	12926	KIF14	NM_014875	TSS200	Island	NA	NA
cg15799226	chr15	68115192	68115193	+	0.179537	0.114307	0.0652304	0.608577	2.63004e-08	1.69782e-05	12935	NA	NA	NA	N_Shore	TRUE	NA
cg07479988	chr2	39103277	39103278	+	0.279519	0.186228	0.0932916	0.561131	9.68021e-09	9.58721e-06	12943	MORN2;DHX57	NM_001145450;NM_198963	5'UTR;TSS1500	S_Shore	NA	NA
cg08125401	chr15	74726457	74726458	+	0.265945	0.177071	0.0888745	0.560798	1.06343e-08	1.01703e-05	12959	SEMA7A;SEMA7A;SEMA7A	NM_003612;NM_001146030;NM_001146029	TSS200;TSS1500;TSS200	Island	NA	NA
cg13497563	chr6	29760435	29760436	+	0.152009	0.0868417	0.0651672	0.742373	4.5592e-07	0.000100725	12983	HCG4	NR_002139	Body	Island	NA	TRUE
cg23093754	chr6	42928079	42928080	+	0.20493	0.13576	0.0691703	0.560275	3.21752e-06	0.00036215	12987	GNMT	NM_018960	TSS1500	N_Shore	NA	TRUE
cg10590909	chr10	70286987	70286988	+	0.136604	0.0714553	0.0651483	0.84784	2.41777e-09	4.75425e-06	12995	SLC25A16	NM_152707	Body	Island	NA	NA
cg10498984	chr16	28874827	28874828	+	0.18922	0.124077	0.065143	0.571301	2.10114e-07	6.09831e-05	13002	SH2B1;SH2B1;SH2B1;SH2B1;SH2B1	NM_001145812;NM_001145795;NM_001145796;NM_015503;NM_001145797	TSS1500;TSS1500;TSS1500;TSS1500;TSS1500	Island	NA	NA
cg27325460	chr13	45945296	45945297	+	0.147154	0.0820507	0.0651034	0.77168	1.73414e-07	5.38006e-05	13033	LOC100190939	NR_024458	Body	NA	TRUE	TRUE
cg14085060	chr9	107827215	107827216	-	0.157059	0.0919674	0.0650915	0.712249	1.74793e-06	0.000243662	13043	NA	NA	NA	NA	TRUE	TRUE
cg23964739	chr19	45909864	45909865	+	0.145578	0.0804887	0.0650895	0.78183	2.80285e-09	5.19653e-06	13045	CD3EAP;CD3EAP;PPP1R13L	NM_012099;NM_012099;NM_001142502	5'UTR;1stExon;TSS1500	Island	NA	NA
cg13815390	chr20	61568896	61568897	-	0.213816	0.141897	0.0719193	0.559223	5.75471e-07	0.00011663	13053	DIDO1;DIDO1;DIDO1;C20orf11	NM_022105;NM_080797;NM_033081;NM_017896	5'UTR;5'UTR;5'UTR;TSS1500	Island	NA	NA
cg18082638	chr11	31827757	31827758	-	0.240857	0.160303	0.0805542	0.558763	5.81485e-08	2.72107e-05	13084	PAX6;PAX6;PAX6	NM_001604;NM_001127612;NM_000280	Body;Body;Body	Island	NA	NA
cg22390633	chr15	60885233	60885234	-	0.191613	0.126579	0.0650339	0.561852	8.96026e-07	0.000157645	13085	RORA;RORA;RORA;RORA	NM_002943;NM_134261;NM_134262;NM_134260	Body;Body;TSS1500;Body	Island	NA	TRUE
cg05393509	chr6	30294475	30294476	+	0.278226	0.185701	0.0925245	0.558546	3.17819e-09	5.47623e-06	13100	TRIM39;HCG18;HCG18;TRIM39	NM_021253;NR_024052;NR_024053;NM_172016	TSS200;Body;Body;TSS1500	Island	NA	NA
cg24435866	chr1	154976595	154976596	+	0.184633	0.119617	0.0650152	0.586494	4.73635e-09	6.65247e-06	13104	ZBTB7B	NM_015872	5'UTR	Island	NA	NA
cg26900458	chr8	128806889	128806890	+	0.15604	0.0910386	0.0650014	0.716624	1.7616e-09	4.06224e-06	13111	MIR1204;PVT1	NR_031609;NR_003367	TSS1500;Body	Island	NA	TRUE
cg14158573	chr20	17549682	17549683	-	0.25289	0.168524	0.0843666	0.558345	4.39228e-07	9.83344e-05	13118	DSTN;DSTN	NM_001011546;NM_006870	TSS1500;TSS1500	Island	NA	NA
cg14530304	chr17	77777792	77777793	-	0.262421	0.175027	0.0873949	0.558108	3.2856e-07	8.10134e-05	13139	NA	NA	NA	Island	TRUE	NA
cg25103766	chr1	120838445	120838446	-	0.180995	0.116043	0.0649517	0.599616	4.53351e-07	0.000100253	13139	FAM72B	NM_001100910	TSS1500	Island	NA	NA
cg04219446	chr17	73629082	73629083	-	0.330889	0.221557	0.109332	0.557935	3.26754e-10	1.87738e-06	13150	RECQL5;LOC643008	NM_004259;NM_001162995	Body;TSS1500	S_Shore	NA	NA
cg04564000	chr3	114343068	114343069	-	0.0445358	0.109452	-0.0649158	-1.13115	4.12621e-07	9.4352e-05	13160	ZBTB20;ZBTB20;ZBTB20;ZBTB20;ZBTB20;ZBTB20	NM_001164345;NM_001164346;NM_001164344;NM_015642;NM_001164347;NM_001164343	5'UTR;5'UTR;5'UTR;5'UTR;TSS200;5'UTR	NA	NA	NA
cg03447967	chr2	45163099	45163100	+	0.253016	0.168687	0.0843284	0.557712	4.38481e-09	6.41128e-06	13172	NA	NA	NA	N_Shore	NA	TRUE
cg19726916	chr19	17420182	17420183	+	0.134387	0.0694951	0.0648922	0.861006	4.57286e-09	6.57227e-06	13179	DDA1	NM_024050	TSS200	N_Shore	NA	NA
cg24356321	chr1	186344702	186344703	+	0.193224	0.128133	0.0650911	0.557013	1.46922e-06	0.000218323	13221	TPR;C1orf27;MIR548F1;C1orf27;C1orf27	NM_003292;NM_017847;NR_031642;NM_001164246;NM_001164245	TSS1500;TSS200;Body;TSS200;TSS200	Island	NA	NA
cg21242584	chr8	25041785	25041786	-	0.244463	0.162987	0.0814768	0.556798	1.56967e-09	3.91647e-06	13240	DOCK5	NM_024940	TSS1500	N_Shore	NA	TRUE
cg02252323	chr3	22414339	22414340	+	0.196798	0.130676	0.0661227	0.555852	6.33887e-07	0.000125132	13303	NA	NA	NA	Island	NA	NA
cg16758970	chr13	28527699	28527700	-	0.25992	0.173663	0.0862561	0.555465	1.63814e-08	1.27397e-05	13324	NA	NA	NA	N_Shore	TRUE	NA
cg12027761	chr17	38279750	38279751	+	0.218254	0.145341	0.0729128	0.555199	4.68409e-07	0.000102507	13343	MSL1	NM_001012241	5'UTR	S_Shore	NA	NA
cg12299026	chr11	67195829	67195830	-	0.177089	0.112463	0.0646256	0.611374	1.5276e-06	0.00022383	13380	RPS6KB2	NM_003952	TSS200	Island	NA	NA
cg21751983	chr3	73674433	73674434	-	0.230934	0.154061	0.076873	0.554406	1.17202e-06	0.000188101	13380	PDZRN3	NM_015009	TSS1500	S_Shore	NA	TRUE
cg27228136	chr22	37608819	37608820	-	0.143225	0.214954	-0.0717289	-0.553977	3.71532e-07	8.8002e-05	13409	SSTR3	NM_001051	TSS1500	NA	TRUE	TRUE
cg07195926	chr3	128203414	128203415	-	0.268991	0.399528	-0.130538	-0.553746	4.87316e-06	0.000468616	13417	GATA2;GATA2;GATA2	NM_001145661;NM_032638;NM_001145662	Body;Body;Body	N_Shelf	TRUE	NA
cg05767411	chr4	165898825	165898826	-	0.347206	0.23337	0.113836	0.553604	1.43689e-08	1.18929e-05	13424	TRIM61	NM_001012414	TSS200	NA	NA	TRUE
cg25163015	chr11	64052221	64052222	-	0.282507	0.189304	0.093203	0.553501	8.53487e-10	2.88755e-06	13432	BAD;GPR137;GPR137;BAD;GPR137;GPR137	NM_032989;NM_020155;NM_001170726;NM_004322;NM_001170880;NM_001170881	TSS200;TSS1500;Body;TSS200;TSS1500;TSS200	N_Shore	NA	NA
cg01331772	chr2	131094827	131094828	+	0.224916	0.334707	-0.109791	-0.553223	3.8677e-06	0.000406906	13450	NA	NA	NA	NA	NA	NA
cg19021318	chr6	30689568	30689569	-	0.131567	0.0670586	0.0645085	0.877458	7.39305e-09	8.5454e-06	13453	TUBB	NM_178014	Body	S_Shore	NA	NA
cg16650901	chr12	54345791	54345792	+	0.247773	0.165681	0.0820918	0.553141	1.65717e-07	5.23523e-05	13454	NA	NA	NA	Island	TRUE	NA
cg13645767	chr9	97766849	97766850	-	0.161709	0.0972247	0.0644842	0.679328	1.12145e-07	4.12653e-05	13473	C9orf3	NM_032823	Body	Island	NA	TRUE
cg10663370	chr17	12692644	12692645	-	0.195758	0.130265	0.0654934	0.552797	1.2986e-06	0.000201373	13482	RICH2	NM_014859	TSS200	N_Shore	NA	TRUE
cg24324755	chr1	44115813	44115814	-	0.231065	0.154408	0.0766574	0.552145	2.41548e-08	1.6249e-05	13519	KDM4A;KDM4A	NM_014663;NM_014663	1stExon;5'UTR	Island	NA	NA
cg05681148	chr13	28195812	28195813	-	0.224003	0.149592	0.074411	0.55214	7.39134e-07	0.000137435	13520	POLR1D;LNX2;POLR1D	NM_015972;NM_153371;NM_152705	TSS1500;TSS1500;TSS200	Island	NA	NA
cg02996269	chr4	106394692	106394693	-	0.257889	0.172787	0.0851012	0.551467	1.13848e-07	4.15322e-05	13573	PPA2;PPA2;PPA2;PPA2;PPA2	NM_006903;NM_176867;NM_001034191;NM_176869;NM_176866	Body;Body;Body;Body;Body	Island	NA	NA
cg19330592	chr14	91580380	91580381	-	0.295982	0.198852	0.0971309	0.550971	8.23458e-08	3.37468e-05	13606	C14orf159;C14orf159;C14orf159;C14orf159;C14orf159;C14orf159;C14orf159;C14orf159;C14orf159	NM_001102368;NM_001102369;NM_001102366;NM_024952;NM_001102369;NM_024952;NM_001102367;NM_001102366;NM_001102368	1stExon;1stExon;5'UTR;1stExon;5'UTR;5'UTR;TSS1500;1stExon;5'UTR	NA	NA	TRUE
cg16146432	chr3	167967220	167967221	-	0.270669	0.181612	0.089057	0.550681	3.91242e-06	0.00040935	13624	C3orf50	NR_021485	TSS200	N_Shore	NA	NA
cg21780859	chr13	30002907	30002908	+	0.19121	0.127037	0.0641735	0.554141	6.5317e-09	7.98804e-06	13678	MTUS2;MTUS2;MTUS2	NM_015233;NM_015233;NM_001033602	1stExon;5'UTR;Body	NA	TRUE	NA
cg22698744	chr21	36263808	36263809	+	0.160683	0.239748	-0.0790644	-0.54915	1.54932e-10	1.36677e-06	13726	RUNX1	NM_001754	Body	S_Shore	NA	NA
cg16552437	chr5	139554476	139554477	-	0.14843	0.0843177	0.064112	0.748242	2.29017e-06	0.000289475	13731	C5orf32	NM_032412	TSS200	Island	NA	NA
cg15123573	chr5	176827082	176827083	-	0.198572	0.295144	-0.0965719	-0.548944	3.41161e-06	0.000375783	13738	NA	NA	NA	Island	NA	NA
cg03426840	chr11	118661678	118661679	-	0.154169	0.0901272	0.0640421	0.713351	2.82291e-06	0.00033438	13780	DDX6	NM_004397	5'UTR	Island	NA	NA
cg26132612	chr3	40518669	40518670	+	0.176939	0.112906	0.0640327	0.605009	1.44079e-06	0.000215562	13787	ZNF619;ZNF619;ZNF619;ZNF619;ZNF619;ZNF619;ZNF619;ZNF619;ZNF619;ZNF619;ZNF619	NM_001145094;NR_026746;NM_001145083;NM_001145082;NM_001145083;NM_173656;NM_001145093;NM_001145082;NM_001145093;NM_173656;NM_001145094	1stExon;Body;1stExon;5'UTR;5'UTR;1stExon;1stExon;1stExon;5'UTR;5'UTR;5'UTR	Island	NA	NA
cg12328660	chr3	119896128	119896129	+	0.108503	0.172527	-0.064024	-0.623187	4.31717e-06	0.000434722	13795	GPR156;GPR156	NM_001168271;NM_153002	Body;Body	NA	TRUE	TRUE
cg09302895	chr2	237077311	237077312	-	0.257417	0.172915	0.0845026	0.547921	1.5272e-08	1.22468e-05	13800	GBX2	NM_001485	TSS1500	Island	NA	NA
cg27163692	chr16	2932999	2933000	-	0.15619	0.0921805	0.0640095	0.701713	4.26192e-06	0.000431851	13806	FLYWCH2;FLYWCH2;FLYWCH2	NM_001142499;NM_138439;NM_001142500	TSS200;TSS200;TSS200	Island	NA	NA
cg04364463	chr1	37498270	37498271	+	0.304533	0.205198	0.0993346	0.547545	8.83088e-09	9.21764e-06	13822	GRIK3	NM_000831	Body	N_Shore	NA	NA
cg08587737	chr17	77388152	77388153	-	0.136055	0.0720773	0.0639773	0.831452	3.36256e-08	1.96567e-05	13829	HRNBP3	NM_001082575	5'UTR	NA	NA	NA
cg05360477	chr2	12959313	12959314	+	0.0721084	0.136054	-0.0639457	-0.830901	2.56772e-06	0.000313926	13845	NA	NA	NA	NA	TRUE	TRUE
cg24258125	chr22	44287772	44287773	-	0.286731	0.193059	0.0936721	0.547257	1.70172e-09	4.02664e-06	13846	PNPLA5;PNPLA5	NM_138814;NM_138814	1stExon;5'UTR	Island	NA	TRUE
cg20476329	chr6	75804472	75804473	-	0.239201	0.354119	-0.114918	-0.547099	7.12067e-07	0.000135043	13859	COL12A1;COL12A1	NM_004370;NM_080645	Body;Body	NA	NA	NA
cg11564042	chr3	150479915	150479916	-	0.160346	0.0964488	0.0638974	0.67831	6.26005e-09	7.79989e-06	13886	SIAH2	NM_005067	Body	Island	NA	NA
cg15869463	chr17	62777690	62777691	-	0.273605	0.184164	0.0894408	0.546606	9.58414e-09	9.51239e-06	13890	LOC146880;LOC146880	NR_026899;NR_027487	Body;TSS200	Island	NA	NA
cg20956633	chr20	19997839	19997840	-	0.161708	0.0978245	0.0638838	0.671275	1.91969e-07	5.72979e-05	13895	NAA20;NAA20;NAA20	NM_016100;NM_181527;NM_181528	TSS200;TSS1500;TSS200	Island	NA	NA
cg23922560	chr14	37117375	37117376	-	0.236621	0.158863	0.0777574	0.546438	5.70608e-07	0.000115847	13902	NA	NA	NA	Island	TRUE	TRUE
cg07257037	chr12	70132348	70132349	-	0.172209	0.108342	0.0638661	0.622623	1.49107e-06	0.000219962	13907	RAB3IP;RAB3IP;RAB3IP;RAB3IP	NM_175623;NM_022456;NM_175625;NM_175624	TSS1500;TSS1500;TSS1500;TSS1500	Island	NA	NA
cg00997411	chr1	205290916	205290917	-	0.172692	0.108827	0.0638651	0.620552	1.01366e-07	3.85744e-05	13909	NUAK2	NM_030952	TSS200	Island	NA	NA
cg17264240	chr4	186456976	186456977	+	0.015476	0.0793354	-0.0638594	-1.81009	2.1831e-07	6.22694e-05	13913	PDLIM3;PDLIM3	NM_014476;NM_001114107	TSS1500;TSS1500	S_Shore	NA	TRUE
cg24146331	chr10	102590225	102590226	+	0.210498	0.141055	0.0694432	0.545693	4.75159e-06	0.000461077	13964	NA	NA	NA	Island	NA	NA
cg04335562	chr19	2945000	2945001	+	0.32457	0.219264	0.105306	0.545297	1.66688e-09	4.00763e-06	13995	ZNF77	NM_021217	TSS200	Island	NA	NA
cg14630985	chr9	107689848	107689849	-	0.142778	0.0790426	0.063735	0.778865	1.57912e-07	5.08638e-05	13999	ABCA1	NM_005502	5'UTR	Island	NA	NA
cg04077199	chr22	24989175	24989176	+	0.139936	0.07623	0.0637056	0.798081	1.13184e-09	3.27196e-06	14019	GGT1;C22orf36	NM_013430;NM_207644	5'UTR;TSS200	Island	NA	NA
cg06010356	chr16	74847234	74847235	+	0.170025	0.106345	0.0636798	0.629787	7.00168e-08	3.03017e-05	14038	NA	NA	NA	NA	TRUE	NA
cg06070414	chr7	95226412	95226413	+	0.161764	0.0981252	0.0636387	0.667724	2.24975e-07	6.35497e-05	14067	PDK4	NM_002612	TSS1500	S_Shore	TRUE	TRUE
cg11412876	chr6	112194702	112194703	+	0.167896	0.104268	0.0636285	0.638617	4.06408e-06	0.00041907	14073	FYN	NM_002037	TSS200	Island	NA	NA
cg23639134	chr2	9459065	9459066	+	0.14976	0.222961	-0.0732005	-0.544178	2.79063e-06	0.000331404	14076	ASAP2;ASAP2	NM_001135191;NM_003887	Body;Body	N_Shore	TRUE	NA
cg05304622	chr19	38924282	38924283	-	0.154061	0.0904344	0.0636265	0.707977	9.46689e-08	3.72175e-05	14078	RYR1;RYR1	NM_000540;NM_001042723	TSS200;TSS200	Island	NA	TRUE
cg03820828	chr2	219922362	219922363	+	0.161512	0.0978894	0.0636231	0.668761	2.16022e-06	0.000279607	14082	IHH	NM_002181	Body	Island	TRUE	NA
cg09562174	chr16	87811505	87811506	+	0.302271	0.204205	0.0980661	0.543807	1.10683e-06	0.000181023	14099	NA	NA	NA	N_Shore	TRUE	TRUE
cg13582782	chr10	27793181	27793182	-	0.146842	0.083307	0.0635346	0.749252	4.05877e-06	0.000418801	14141	RAB18	NM_021252	TSS200	Island	NA	NA
cg06385874	chr11	71524971	71524972	-	0.284954	0.192421	0.0925327	0.543129	1.64048e-07	5.20446e-05	14146	NA	NA	NA	S_Shore	NA	NA
cg01330050	chr10	43800478	43800479	-	0.13733	0.0738793	0.0634507	0.812665	3.59646e-09	5.89037e-06	14191	NA	NA	NA	S_Shore	NA	TRUE
cg18632135	chr6	35996485	35996486	+	0.131888	0.068448	0.0634398	0.854942	7.90178e-09	8.86175e-06	14196	MAPK14;MAPK14;MAPK14;MAPK14	NM_139014;NM_139013;NM_139012;NM_001315	Body;Body;Body;Body	S_Shore	NA	NA
cg27454894	chr16	88878596	88878597	-	0.128693	0.0652857	0.0634073	0.881448	1.05691e-09	3.18104e-06	14218	APRT;APRT	NM_001030018;NM_000485	TSS1500;TSS1500	Island	NA	NA
cg16656864	chr17	27718261	27718262	-	0.131873	0.0684926	0.0633803	0.85397	4.51869e-07	0.000100068	14235	TAOK1	NM_020791	5'UTR	S_Shore	NA	NA
cg02001390	chr19	5338977	5338978	-	0.162503	0.0991797	0.0633233	0.659917	1.12053e-07	4.12653e-05	14271	PTPRS;PTPRS;PTPRS;PTPRS	NM_130853;NM_130855;NM_130854;NM_002850	5'UTR;5'UTR;5'UTR;5'UTR	Island	NA	NA
cg25048202	chr15	66993412	66993413	-	0.234794	0.15825	0.0765436	0.540959	1.11379e-06	0.000181649	14283	SMAD6;SMAD6	NR_027654;NM_005585	TSS1500;TSS1500	N_Shore	NA	NA
cg09890653	chr11	113931305	113931306	+	0.225575	0.151923	0.0736513	0.540873	1.42098e-08	1.18197e-05	14293	ZBTB16;ZBTB16;ZBTB16	NM_001018011;NM_001018011;NM_006006	5'UTR;1stExon;5'UTR	Island	NA	TRUE
cg24334803	chr1	249132834	249132835	-	0.276261	0.186767	0.0894939	0.540842	3.12583e-08	1.87599e-05	14298	ZNF672	NM_024836	5'UTR	Island	NA	NA
cg11384924	chr6	33160224	33160225	+	0.226461	0.152622	0.0738386	0.540077	2.84997e-07	7.41035e-05	14347	COL11A2;COL11A2;COL11A2;COL11A2;COL11A2;COL11A2;COL11A2;COL11A2	NM_080680;NM_080679;NM_080681;NM_080679;NM_001163771;NM_001163771;NM_080680;NM_080681	5'UTR;5'UTR;1stExon;1stExon;5'UTR;1stExon;1stExon;5'UTR	Island	TRUE	TRUE
cg22867288	chr6	57086716	57086717	+	0.219553	0.147873	0.0716803	0.540064	2.28275e-07	6.41251e-05	14348	RAB23;RAB23;RAB23	NM_016277;NM_183227;NM_016277	5'UTR;TSS1500;1stExon	Island	NA	NA
cg17694795	chr8	67874366	67874367	-	0.179583	0.116367	0.063216	0.585209	2.49964e-07	6.84344e-05	14360	NA	NA	NA	Island	TRUE	TRUE
cg18187726	chr12	69080414	69080415	+	0.159951	0.0967631	0.0631876	0.670703	1.47424e-06	0.000218771	14382	NUP107	NM_020401	TSS1500	N_Shore	NA	TRUE
cg15149645	chr16	28550619	28550620	+	0.238316	0.350549	-0.112233	-0.53802	3.23282e-06	0.000362933	14484	NUPR1;NUPR1	NM_012385;NM_001042483	TSS200;TSS200	NA	NA	NA
cg10709343	chr1	36023892	36023893	+	0.132458	0.0694296	0.0630286	0.842789	4.00684e-08	2.16504e-05	14492	KIAA0319L;NCDN;NCDN;NCDN	NM_024874;NM_014284;NM_001014841;NM_001014839	TSS1500;Body;5'UTR;Body	S_Shore	NA	NA
cg08106661	chr6	34855635	34855636	-	0.161804	0.0988144	0.0629897	0.658895	1.55006e-08	1.23383e-05	14517	TAF11;ANKS1A	NM_005643;NM_015245	1stExon;TSS1500	Island	NA	NA
cg10227327	chr14	62584037	62584038	+	0.221702	0.149671	0.072031	0.537168	3.71122e-07	8.79879e-05	14532	FLJ43390	NR_015358	TSS200	Island	NA	TRUE
cg13879776	chr3	170136263	170136264	-	0.0993196	0.162259	-0.062939	-0.656024	1.05678e-06	0.000175438	14556	CLDN11	NM_005602	TSS1500	Island	NA	TRUE
cg13018448	chr6	33385440	33385441	+	0.310285	0.210839	0.0994461	0.536363	1.18854e-08	1.0825e-05	14578	CUTA;CUTA;CUTA;CUTA;CUTA	NM_001014433;NM_001014840;NM_001014838;NM_015921;NM_001014837	Body;Body;Body;1stExon;Body	N_Shore	NA	NA
cg04446762	chr11	65222227	65222228	-	0.308252	0.209554	0.0986975	0.53559	2.68927e-06	0.0003241	14639	NA	NA	NA	N_Shore	TRUE	NA
cg00235754	chr15	22904606	22904607	-	0.305777	0.447664	-0.141887	-0.535385	2.52943e-06	0.00031057	14653	CYFIP1	NM_014608	5'UTR	NA	TRUE	TRUE
cg15242061	chr7	90226535	90226536	+	0.273041	0.185383	0.0876588	0.534711	1.67146e-08	1.28693e-05	14692	NA	NA	NA	S_Shore	NA	TRUE
cg12374123	chr15	45406327	45406328	+	0.302221	0.205549	0.0966721	0.534553	7.31917e-07	0.000136937	14703	DUOX2;DUOXA2;DUOX2	NM_014080;NM_207581;NM_014080	5'UTR;TSS200;1stExon	N_Shore	TRUE	NA
cg03410231	chr7	143042798	143042799	+	0.195945	0.132188	0.0637571	0.534461	4.25782e-07	9.65565e-05	14709	CLCN1	NM_000083	Body	Island	TRUE	TRUE
cg21172458	chr8	86350927	86350928	+	0.17712	0.114415	0.0627046	0.5888	2.43132e-07	6.71989e-05	14765	CA3	NM_005181	TSS200	Island	NA	NA
cg02429669	chr19	52430771	52430772	+	0.256242	0.173985	0.0822565	0.533147	6.37979e-08	2.87093e-05	14789	ZNF613;ZNF613;ZNF613;ZNF613	NM_001031721;NM_001031721;NM_024840;NM_024840	1stExon;5'UTR;5'UTR;1stExon	NA	NA	NA
cg24744031	chr17	18057215	18057216	-	0.190748	0.128078	0.0626699	0.539902	6.52085e-07	0.000127691	14793	MYO15A	NM_016239	Body	NA	TRUE	TRUE
cg14790772	chr1	193090742	193090743	-	0.153347	0.0906952	0.0626516	0.697943	1.03596e-07	3.91338e-05	14801	CDC73	NM_024529	TSS1500	Island	NA	NA
cg20962211	chr2	183580829	183580830	+	0.258786	0.175807	0.0829787	0.532652	7.89256e-07	0.000144025	14833	DNAJC10	NM_018981	TSS200	Island	NA	NA
cg24503369	chr2	40599006	40599007	+	0.117769	0.180341	-0.0625717	-0.575046	1.75932e-06	0.000244514	14855	SLC8A1;SLC8A1;SLC8A1;SLC8A1	NM_001112801;NM_001112802;NM_021097;NM_001112800	Body;Body;Body;Body	NA	TRUE	NA
cg13340481	chr17	27275985	27275986	+	0.268274	0.182464	0.0858101	0.531919	3.58826e-06	0.000387415	14876	PHF12;PHF12	NM_020889;NM_001033561	Body;Body	N_Shore	NA	NA
cg03719428	chr12	54376094	54376095	+	0.0339653	0.0965034	-0.062538	-1.27646	3.78522e-06	0.000401489	14889	NA	NA	NA	N_Shelf	NA	NA
cg02243437	chr10	61469599	61469600	-	0.207758	0.140725	0.067033	0.530806	1.79703e-07	5.49065e-05	14953	SLC16A9;SLC16A9	NM_194298;NM_194298	1stExon;5'UTR	Island	TRUE	TRUE
cg20547653	chr2	108603456	108603457	+	0.250227	0.170144	0.080083	0.53062	3.17577e-08	1.88907e-05	14967	SLC5A7	NM_021815	5'UTR	Island	NA	NA
cg26309655	chr1	150459725	150459726	+	0.212464	0.144063	0.0684008	0.53005	9.90063e-08	3.81602e-05	14996	TARS2	NM_025150	TSS200	NA	NA	NA
cg15636057	chr19	36119798	36119799	+	0.131622	0.0692379	0.0623839	0.837781	1.30936e-07	4.53633e-05	15004	RBM42	NM_024321	TSS200	N_Shore	NA	NA
cg08114852	chr11	13461802	13461803	-	0.0714507	0.133835	-0.0623838	-0.82041	4.3127e-06	0.000434619	15005	BTBD10	NM_032320	Body	NA	TRUE	TRUE
cg14916813	chr17	33895228	33895229	+	0.131821	0.0694686	0.0623519	0.835609	5.83305e-09	7.44805e-06	15039	NA	NA	NA	S_Shore	NA	NA
cg09077966	chr16	89724782	89724783	-	0.1322	0.0698592	0.0623405	0.832388	1.02029e-07	3.87341e-05	15047	C16orf55;CHMP1A;CHMP1A	NM_153025;NM_002768;NM_001083314	Body;TSS1500;TSS1500	S_Shore	NA	NA
cg15421363	chr5	131826865	131826866	-	0.164228	0.101893	0.0623355	0.638863	1.25708e-06	0.000197044	15048	IRF1	NM_002198	TSS1500	Island	NA	NA
cg07515196	chr19	11354240	11354241	+	0.164169	0.101839	0.0623298	0.639064	2.23651e-06	0.000284928	15054	DOCK6	NM_020812	Body	Island	TRUE	NA
cg12259522	chr13	112310720	112310721	-	0.137923	0.203479	-0.0655557	-0.529246	2.9664e-06	0.000344873	15059	NA	NA	NA	NA	TRUE	NA
cg02625929	chr1	221052350	221052351	+	0.161144	0.0988478	0.0622966	0.652902	3.00459e-07	7.67341e-05	15078	HLX	NM_021958	TSS1500	Island	NA	NA
cg10477989	chr11	68039601	68039602	+	0.177579	0.115284	0.0622948	0.582293	7.95157e-07	0.000144848	15082	C11orf24	NM_022338	TSS200	Island	NA	NA
cg24877792	chr5	180287685	180287686	-	0.323158	0.220914	0.102243	0.528847	4.00774e-08	2.16504e-05	15083	ZFP62	NM_152283	TSS200	N_Shore	NA	NA
cg25011530	chr7	105162470	105162471	-	0.15735	0.095101	0.0622485	0.671087	1.52443e-07	4.9935e-05	15112	PUS7	NM_019042	5'UTR	Island	NA	NA
cg16614638	chr11	34073070	34073071	-	0.24619	0.167641	0.0785492	0.528251	7.26413e-08	3.09178e-05	15128	CAPRIN1;CAPRIN1	NM_203364;NM_005898	TSS200;TSS200	Island	NA	NA
cg16007711	chr8	22857750	22857751	+	0.121996	0.0597858	0.0622099	0.919486	4.93789e-08	2.46365e-05	15139	RHOBTB2;RHOBTB2;RHOBTB2	NM_001160036;NM_001160037;NM_015178	Body;Body;5'UTR	S_Shore	NA	NA
cg22502382	chr12	32701732	32701733	-	0.0667387	0.128917	-0.0621783	-0.856197	3.95742e-06	0.000412012	15162	FGD4	NM_139241	5'UTR	NA	TRUE	TRUE
cg15695155	chr12	121973871	121973872	+	0.152858	0.224785	-0.0719266	-0.527722	4.9408e-06	0.000472182	15174	KDM2B;KDM2B	NM_032590;NM_001005366	Body;Body	N_Shore	TRUE	NA
cg14765969	chr4	164415453	164415454	+	0.261771	0.178584	0.0831871	0.527185	1.01991e-08	9.89983e-06	15210	C4orf43	NM_018352	TSS1500	Island	NA	TRUE
cg14911132	chr11	61596755	61596756	+	0.159997	0.0979359	0.0620609	0.655333	1.3527e-07	4.61357e-05	15244	FADS2	NM_004265	Body	S_Shore	NA	TRUE
cg24139916	chr17	62222907	62222908	-	0.0155364	0.0775398	-0.0620034	-1.77738	2.52079e-12	3.69478e-07	15282	SNORD104;SNORA76	NR_004380;NR_002995	TSS1500;TSS1500	N_Shore	NA	NA
cg10466987	chr17	76921528	76921529	+	0.29657	0.202923	0.0936477	0.525889	9.70383e-09	9.59012e-06	15285	TIMP2	NM_003255	TSS200	Island	NA	NA
cg01338834	chr21	40720919	40720920	+	0.332471	0.227902	0.104569	0.525617	4.25562e-08	2.23622e-05	15300	HMGN1;HMGN1	NM_004965;NM_004965	5'UTR;1stExon	Island	NA	NA
cg22094205	chr11	74109076	74109077	+	0.136423	0.0744646	0.0619585	0.793724	6.12475e-08	2.80927e-05	15317	PGM2L1	NM_173582	Body	Island	NA	NA
cg17024643	chr1	214725274	214725275	+	0.242813	0.165642	0.0771712	0.525433	4.09204e-08	2.19269e-05	15319	PTPN14	NM_005401	TSS1500	Island	NA	NA
cg20885815	chr2	27478320	27478321	-	0.163494	0.239711	-0.0762175	-0.525377	1.81298e-06	0.000249105	15322	SLC30A3	NM_003459	Body	NA	TRUE	TRUE
cg01073178	chr12	117537710	117537711	+	0.411436	0.282831	0.128605	0.525246	1.11855e-08	1.05163e-05	15333	TESC;TESC;TESC	NM_017899;NR_031766;NM_001168325	TSS1500;TSS1500;TSS1500	S_Shore	NA	TRUE
cg03540606	chr14	60982016	60982017	+	0.161579	0.099664	0.061915	0.645783	7.27973e-11	9.37273e-07	15346	NA	NA	NA	Island	TRUE	NA
cg06808467	chr18	5237767	5237768	+	0.479378	0.330117	0.149261	0.524919	7.30666e-09	8.50921e-06	15350	LOC339290;C18orf18	NR_015389;NR_026849	TSS1500;Body	Island	NA	TRUE
cg00513467	chr9	21335551	21335552	+	0.198184	0.134723	0.063461	0.524566	3.42798e-06	0.000376691	15366	KLHL9	NM_018847	TSS200	Island	NA	NA
cg02643778	chr6	47281183	47281184	-	0.35171	0.510293	-0.158584	-0.524493	4.41315e-08	2.28549e-05	15368	NA	NA	NA	S_Shelf	NA	NA
cg14770570	chr17	73975813	73975814	-	0.116766	0.0548813	0.0618843	0.966288	1.01246e-07	3.85744e-05	15369	ACOX1;ACOX1;C17orf106	NM_007292;NM_004035;NM_001113324	TSS1500;TSS1500;5'UTR	S_Shore	NA	NA
cg22203547	chr5	145717010	145717011	-	0.174196	0.112354	0.061842	0.59018	1.06936e-06	0.000176641	15401	NA	NA	NA	N_Shore	TRUE	NA
cg08375754	chr19	40724375	40724376	+	0.173944	0.112141	0.0618026	0.590714	8.85049e-07	0.000156454	15436	TTC9B	NM_152479	TSS200	Island	NA	TRUE
cg11381792	chr21	45432451	45432452	-	0.422923	0.291226	0.131697	0.523266	2.91425e-08	1.80102e-05	15450	TRAPPC10	NM_003274	Body	Island	NA	NA
cg11567041	chr10	12391824	12391825	+	0.149745	0.0879645	0.0617807	0.705442	3.66247e-09	5.95684e-06	15455	CAMK1D;CAMK1D	NM_153498;NM_020397	1stExon;1stExon	Island	NA	NA
cg10459717	chr5	6633577	6633578	-	0.14805	0.0863352	0.0617146	0.714244	2.1273e-07	6.13191e-05	15522	NSUN2;SRD5A1;SRD5A1	NM_017755;NM_001047;NM_001047	TSS1500;5'UTR;1stExon	Island	NA	NA
cg14593956	chr5	138677986	138677987	-	0.134926	0.0732109	0.0617146	0.800467	7.88558e-08	3.28097e-05	15523	PAIP2;PAIP2	NM_001033112;NM_016480	TSS200;5'UTR	Island	NA	NA
cg01614598	chr2	38152364	38152365	-	0.133939	0.0722458	0.061693	0.807441	9.30969e-07	0.000161815	15542	FAM82A1	NM_001170791	TSS200	Island	NA	TRUE
cg25127214	chr2	182525194	182525195	-	0.208695	0.30393	-0.0952346	-0.521521	4.01623e-07	9.2384e-05	15566	NA	NA	NA	S_Shelf	NA	NA
cg08038761	chr19	42829919	42829920	+	0.121305	0.0596936	0.0616113	0.913822	6.23748e-09	7.79989e-06	15596	MEGF8;MEGF8	NM_001410;NM_001410	1stExon;5'UTR	Island	NA	NA
cg19349861	chr11	133402246	133402247	-	0.448896	0.309796	0.1391	0.521014	8.75789e-10	2.94153e-06	15600	OPCML;OPCML	NM_001012393;NM_001012393	5'UTR;1stExon	NA	NA	NA
cg21284370	chr13	42621865	42621866	+	0.294156	0.201964	0.0921925	0.520995	1.97391e-08	1.44523e-05	15603	DGKH;DGKH	NM_178009;NM_152910	TSS1500;TSS1500	Island	NA	NA
cg12241367	chr10	13203349	13203350	+	0.265946	0.182308	0.0836374	0.520964	2.79121e-08	1.76019e-05	15607	MCM10;MCM10	NM_182751;NM_018518	TSS1500;TSS1500	N_Shore	NA	NA
cg02056144	chr12	54070517	54070518	-	0.149514	0.0879316	0.0615826	0.703838	2.42216e-06	0.000301391	15613	ATP5G2;ATP5G2	NM_005176;NM_001002031	TSS1500;TSS200	N_Shore	NA	NA
cg07151039	chr15	76628892	76628893	-	0.166008	0.104439	0.06157	0.621072	5.54707e-08	2.65609e-05	15624	ISL2	NM_145805	TSS1500	N_Shore	TRUE	NA
cg05287480	chr7	27176127	27176128	+	0.10178	0.163335	-0.0615549	-0.632901	1.48037e-06	0.00021915	15640	NA	NA	NA	N_Shelf	NA	TRUE
cg21423973	chr7	72298667	72298668	+	0.317439	0.218263	0.0991753	0.520525	8.41077e-12	3.69478e-07	15643	TYW1B;SBDSP;SBDSP;TYW1B;SBDSP;SBDSP;TYW1B;TYW1B	NM_001145441;NR_001588;NR_024109;NM_001145440;NR_024111;NR_024110;NM_001145440;NM_001145441	1stExon;TSS1500;TSS1500;1stExon;TSS1500;TSS1500;5'UTR;5'UTR	Island	NA	TRUE
cg18128437	chr3	167453397	167453398	+	0.275059	0.18882	0.0862395	0.5198	1.45877e-07	4.86085e-05	15689	PDCD10;SERPINI1;PDCD10;SERPINI1;PDCD10	NM_145860;NM_001122752;NM_145859;NM_005025;NM_007217	TSS1500;TSS200;TSS1500;TSS200;TSS1500	S_Shore	NA	NA
cg04722249	chr2	97617061	97617062	+	0.135607	0.0741124	0.061495	0.791694	1.93581e-07	5.76644e-05	15691	FAM178B	NM_001122646	Body	NA	TRUE	TRUE
cg09107053	chr1	230985709	230985710	-	0.184945	0.26947	-0.0845245	-0.519623	1.57796e-06	0.000228345	15708	C1orf198;C1orf198;C1orf198	NM_032800;NM_001136495;NM_001136494	Body;5'UTR;Body	NA	TRUE	TRUE
cg20794273	chr1	21059215	21059216	+	0.319759	0.220046	0.0997124	0.519487	4.29058e-08	2.24966e-05	15720	SH2D5;SH2D5	NM_001103161;NM_001103160	TSS200;TSS200	Island	NA	NA
cg02544429	chr8	144679651	144679652	-	0.158906	0.0975363	0.0613701	0.6514	5.52496e-07	0.000113664	15776	EEF1D;EEF1D;EEF1D;EEF1D;EEF1D;EEF1D;EEF1D;EEF1D;EEF1D;TIGD5;EEF1D;EEF1D;EEF1D;EEF1D	NM_001130056;NM_001130053;NM_001130055;NM_001960;NM_001960;NM_001130056;NM_001130057;NM_032378;NM_001130055;NM_032862;NM_032378;NM_001130053;NM_001130054;NM_001130054	1stExon;5'UTR;5'UTR;1stExon;5'UTR;5'UTR;TSS1500;1stExon;1stExon;TSS1500;5'UTR;1stExon;1stExon;5'UTR	Island	NA	NA
cg18727303	chr10	1779972	1779973	-	0.179234	0.11788	0.0613542	0.565383	2.6081e-07	7.0283e-05	15787	ADARB2	NM_018702	TSS1500	Island	NA	TRUE
cg06790019	chr1	44435457	44435458	+	0.290437	0.199762	0.0906757	0.518313	7.11999e-08	3.06136e-05	15800	DPH2;DPH2	NM_001039589;NM_001384	TSS200;TSS200	Island	NA	NA
cg24963443	chr5	180673122	180673123	+	0.266454	0.18306	0.0833943	0.517991	5.53191e-09	7.24311e-06	15822	NA	NA	NA	Island	NA	NA
cg03944305	chr16	28222588	28222589	+	0.132037	0.0707564	0.0612804	0.814616	9.10028e-10	2.9915e-06	15847	XPO6	NM_015171	Body	N_Shore	NA	NA
cg03909849	chr17	79477206	79477207	+	0.18843	0.274086	-0.0856561	-0.517698	8.03378e-07	0.000145684	15848	ACTG1	NM_001614	3'UTR	N_Shore	NA	NA
cg12633985	chr6	26056540	26056541	-	0.235608	0.161565	0.074043	0.517601	1.84071e-09	4.16752e-06	15853	HIST1H1C	NM_005319	1stExon	Island	NA	TRUE
cg04321618	chr7	27170880	27170881	-	0.143811	0.21008	-0.0662691	-0.516871	2.40814e-06	0.00030013	15903	HOXA4	NM_002141	TSS1500	S_Shore	TRUE	TRUE
cg08050352	chr16	46864715	46864716	+	0.137696	0.0765937	0.0611022	0.770296	9.6213e-08	3.74516e-05	16011	C16orf87	NM_001001436	Body	Island	NA	NA
cg21786873	chr4	4250096	4250097	-	0.158584	0.0974865	0.0610978	0.649315	1.38909e-07	4.6962e-05	16017	TMEM128	NM_032927	TSS200	Island	NA	NA
cg13566851	chr6	143857813	143857814	-	0.245314	0.168653	0.0766604	0.515108	5.40859e-08	2.61954e-05	16043	NA	NA	NA	Island	NA	TRUE
cg14213021	chr10	71930531	71930532	-	0.127408	0.0663443	0.0610632	0.847868	3.27037e-08	1.92364e-05	16043	SAR1A;SAR1A	NM_020150;NM_001142648	TSS1500;TSS1500	Island	NA	NA
cg16355271	chr7	27283528	27283529	-	0.194664	0.133232	0.0614322	0.514904	7.7139e-08	3.23335e-05	16062	EVX1	NM_001989	Body	Island	TRUE	TRUE
cg24863706	chr4	120549163	120549164	+	0.145266	0.0842468	0.0610191	0.720225	3.09355e-08	1.86702e-05	16070	PDE5A;PDE5A;PDE5A;PDE5A	NM_033430;NM_001083;NM_033437;NM_033437	TSS1500;Body;5'UTR;1stExon	Island	NA	NA
cg27472151	chr11	118956135	118956136	-	0.158703	0.0977478	0.0609553	0.646828	3.50021e-08	2.00199e-05	16117	HMBS	NM_000190	Body	S_Shore	NA	NA
cg08341079	chr16	25962136	25962137	+	0.156302	0.227516	-0.0712142	-0.51422	2.83183e-06	0.000334943	16118	HS3ST4	NM_006040	Body	NA	TRUE	NA
cg18629427	chr4	93226926	93226927	+	0.168419	0.10752	0.0608992	0.602365	4.3634e-07	9.79871e-05	16159	GRID2	NM_001510	Body	Island	NA	TRUE
cg08379212	chr10	97803058	97803059	-	0.267931	0.184748	0.0831838	0.513123	2.21748e-09	4.54783e-06	16180	CCNJ;CCNJ;CCNJ	NM_001134376;NM_019084;NM_001134375	TSS200;TSS200;TSS200	Island	NA	NA
cg18970754	chr14	74079533	74079534	-	0.18197	0.121141	0.0608292	0.549763	1.01917e-06	0.000171217	16218	NA	NA	NA	Island	NA	NA
cg05968270	chr1	65533502	65533503	+	0.275169	0.189901	0.0852679	0.512531	3.80291e-08	2.10593e-05	16229	NA	NA	NA	N_Shore	NA	NA
cg27346037	chr6	106442129	106442130	+	0.153168	0.092403	0.0607653	0.672103	2.55488e-08	1.67684e-05	16273	NA	NA	NA	Island	NA	TRUE
cg14967899	chr8	26434689	26434690	-	0.276963	0.191268	0.0856953	0.511748	1.3337e-08	1.13635e-05	16287	DPYSL2	NM_001386	TSS1500	Island	NA	NA
cg14011833	chr17	79633787	79633788	-	0.130238	0.0694933	0.0607446	0.818971	3.56634e-07	8.55232e-05	16292	CCDC137;C17orf90;CCDC137	NM_199287;NM_001039842;NM_199287	1stExon;TSS200;5'UTR	Island	NA	NA
cg17426592	chr5	6712363	6712364	-	0.15947	0.0987614	0.0607084	0.639861	8.28082e-07	0.000148825	16317	NA	NA	NA	Island	NA	NA
cg26265234	chr11	6280183	6280184	-	0.238119	0.164098	0.074021	0.511131	3.23441e-07	8.0298e-05	16337	CCKBR	NM_176875	TSS1500	N_Shore	NA	NA
cg09184467	chr10	14995699	14995700	+	0.314198	0.217488	0.0967101	0.511086	1.73538e-06	0.000242935	16344	DCLRE1C;DCLRE1C;DCLRE1C;DCLRE1C	NM_001033855;NM_022487;NM_001033857;NM_001033858	Body;5'UTR;5'UTR;5'UTR	Island	NA	NA
cg18664899	chr17	42278321	42278322	-	0.129283	0.0686012	0.0606819	0.825397	8.17006e-09	8.88933e-06	16344	NA	NA	NA	S_Shore	NA	NA
cg12299829	chr1	24742324	24742325	+	0.264331	0.182516	0.0818151	0.51094	6.43412e-09	7.88952e-06	16358	NIPAL3;NIPAL3	NM_020448;NM_020448	1stExon;5'UTR	N_Shore	NA	NA
cg04338446	chr14	104895709	104895710	-	0.296487	0.426691	-0.130204	-0.510789	1.41846e-07	4.76769e-05	16380	NA	NA	NA	N_Shore	NA	NA
cg11227075	chr10	52750930	52750931	+	0.303067	0.209758	0.0933087	0.510554	2.18955e-06	0.000281672	16402	PRKG1	NM_001098512	TSS200	N_Shore	NA	TRUE
cg20999932	chr14	73712574	73712575	+	0.369244	0.25622	0.113023	0.510505	1.14966e-07	4.17392e-05	16409	PAPLN	NM_173462	Body	Island	NA	TRUE
cg11029475	chr22	38202626	38202627	+	0.179002	0.118393	0.0606085	0.557831	1.12355e-07	4.12653e-05	16411	GCAT;H1F0;H1F0	NM_014291;NM_005318;NM_005318	TSS1500;1stExon;3'UTR	N_Shore	NA	NA
cg04612198	chr11	61880024	61880025	-	0.324529	0.224834	0.0996944	0.510487	5.41602e-10	2.36776e-06	16412	NA	NA	NA	NA	NA	TRUE
cg27280037	chr3	124782069	124782070	-	0.161661	0.234491	-0.0728291	-0.510213	2.59442e-06	0.000316121	16437	NA	NA	NA	NA	TRUE	TRUE
cg13531588	chr14	75725958	75725959	+	0.122309	0.0617414	0.0605678	0.883035	3.00599e-09	5.33544e-06	16446	NA	NA	NA	Island	TRUE	NA
cg21799469	chr4	6565046	6565047	+	0.161479	0.100996	0.0604825	0.627518	2.57612e-06	0.000314552	16511	NA	NA	NA	Island	NA	NA
cg08867707	chr8	1923115	1923116	-	0.19458	0.281199	-0.0866192	-0.509341	1.30915e-06	0.00020227	16516	KBTBD11	NM_014867	5'UTR	S_Shore	NA	TRUE
cg05186311	chr10	131758454	131758455	-	0.144551	0.0840836	0.0604672	0.716066	3.29323e-06	0.000366753	16520	EBF3	NM_001005463	Body	Island	NA	NA
cg02038273	chr10	133794593	133794594	-	0.286167	0.19812	0.088047	0.508995	5.07672e-07	0.000107847	16541	BNIP3	NM_004052	Body	Island	NA	NA
cg11343289	chr2	25474919	25474920	-	0.155304	0.0948716	0.060432	0.656494	2.69957e-08	1.72826e-05	16563	DNMT3A;DNMT3A;DNMT3A	NM_022552;NM_175629;NM_153759	Body;Body;Body	Island	NA	NA
cg15792158	chr12	113574084	113574085	-	0.133899	0.0734769	0.0604219	0.785606	2.7603e-07	7.2863e-05	16570	RASAL1	NM_004658	TSS200	S_Shore	TRUE	TRUE
cg19824334	chr17	73851399	73851400	-	0.128689	0.0682869	0.0604018	0.825007	1.03143e-07	3.90262e-05	16589	WBP2;WBP2	NM_012478;NM_012478	5'UTR;1stExon	Island	NA	NA
cg14970666	chr5	2038989	2038990	-	0.177775	0.117405	0.0603698	0.559582	3.6582e-07	8.70874e-05	16612	NA	NA	NA	S_Shore	NA	TRUE
cg25444017	chr11	93475004	93475005	+	0.17804	0.117686	0.0603542	0.558441	9.82556e-07	0.000167557	16618	TAF1D;C11orf54	NM_024116;NM_014039	TSS1500;5'UTR	Island	NA	NA
cg21224977	chr9	135037343	135037344	-	0.232193	0.160311	0.0718814	0.507982	8.52878e-07	0.000152132	16623	NTNG2;NTNG2	NM_032536;NM_032536	1stExon;5'UTR	Island	NA	TRUE
cg24118052	chr1	28919387	28919388	+	0.237673	0.164205	0.0734684	0.507654	2.11223e-07	6.11129e-05	16656	RAB42	NM_152304	5'UTR	Island	NA	TRUE
cg15543284	chr2	54785307	54785308	-	0.136135	0.0758422	0.060293	0.767545	7.09467e-09	8.34621e-06	16662	SPTBN1;SPTBN1	NM_178313;NM_003128	TSS1500;Body	Island	TRUE	NA
cg17144108	chr19	46180412	46180413	+	0.11135	0.0510758	0.060274	0.990499	1.23623e-06	0.000194793	16677	GIPR	NM_000164	Body	Island	TRUE	TRUE
cg03946899	chr15	98503444	98503445	-	0.152626	0.0923658	0.06026	0.667822	1.34697e-06	0.000205573	16696	ARRDC4	NM_183376	TSS1500	N_Shore	NA	NA
cg11239145	chr4	26320844	26320845	-	0.136069	0.0758261	0.0602433	0.767166	2.45057e-07	6.7547e-05	16717	RBPJ;RBPJ	NM_005349;NM_203283	TSS1500;TSS1500	Island	NA	NA
cg10267925	chr11	111170595	111170596	+	0.234308	0.161997	0.0723112	0.506318	5.47471e-08	2.63356e-05	16749	C11orf93;C11orf92	NM_001136105;NM_207429	5'UTR;TSS200	S_Shore	NA	TRUE
cg20211779	chr11	34378921	34378922	+	0.149349	0.0891515	0.0601977	0.684485	6.3519e-09	7.85212e-06	16759	ABTB2	NM_145804	TSS200	Island	NA	NA
cg06240896	chr7	100136768	100136769	-	0.150847	0.090676	0.0601714	0.675973	1.17906e-06	0.000188774	16785	AGFG2	NM_006076	TSS200	Island	NA	NA
cg07050831	chr7	139025240	139025241	+	0.122466	0.0622993	0.0601668	0.87357	2.69598e-07	7.18159e-05	16794	C7orf55	NM_197964	TSS1500	Island	NA	NA
cg07681156	chr19	56154921	56154922	-	0.132661	0.0725308	0.0601306	0.78959	7.96075e-08	3.30039e-05	16815	ZNF581	NM_016535	TSS200	Island	NA	NA
cg11859845	chr13	52703348	52703349	-	0.172232	0.112107	0.060125	0.577632	5.50804e-07	0.000113416	16819	NEK5	NM_199289	TSS200	Island	NA	NA
cg14247318	chr6	28864714	28864715	-	0.0681473	0.00806823	0.0600791	2.11274	6.09261e-08	2.80347e-05	16850	NA	NA	NA	S_Shore	NA	NA
cg20140377	chr1	165545110	165545111	-	0.131448	0.191517	-0.0600695	-0.510634	1.19194e-06	0.000190244	16862	LOC400794	NR_026744	Body	NA	NA	NA
cg19835839	chr12	120966954	120966955	-	0.117666	0.0576004	0.0600658	0.917272	8.67554e-09	9.13897e-06	16866	COQ5;COQ5	NM_032314;NM_032314	1stExon;5'UTR	Island	NA	TRUE
cg05714094	chr11	117102988	117102989	+	0.313771	0.218246	0.0955246	0.504382	8.3211e-09	8.99036e-06	16885	RNF214;PCSK7;RNF214	NM_207343;NM_004716;NM_001077239	TSS1500;TSS200;TSS1500	Island	NA	NA
cg02794358	chr2	54816818	54816819	-	0.0166889	0.0767262	-0.0600373	-1.70023	1.51073e-08	1.21794e-05	16900	SPTBN1;SPTBN1	NM_178313;NM_003128	Body;Body	NA	TRUE	NA
cg07155724	chr14	105165730	105165731	+	0.193521	0.278632	-0.0851109	-0.504053	2.49357e-06	0.000307551	16910	INF2;INF2;INF2	NM_022489;NM_032714;NM_001031714	5'UTR;5'UTR;5'UTR	N_Shore	NA	NA
cg09112371	chr6	33240090	33240091	-	0.177603	0.117592	0.0600117	0.556152	3.22006e-07	8.01586e-05	16930	VPS52;RPS18	NM_022553;NM_022551	TSS1500;Body	Island	NA	NA
cg09932439	chr19	44645532	44645533	-	0.122319	0.0623218	0.0599976	0.871522	2.11986e-07	6.12189e-05	16944	ZNF234;ZNF234	NM_006630;NM_001144824	TSS200;TSS200	Island	NA	NA
cg14443182	chr9	34994200	34994201	-	0.159154	0.229824	-0.0706697	-0.503636	2.13759e-06	0.000277997	16945	DNAJB5;DNAJB5;DNAJB5	NM_001135005;NM_012266;NM_001135004	Body;Body;Body	NA	TRUE	NA
cg02802924	chr21	35288096	35288097	-	0.12749	0.0675377	0.0599522	0.826356	3.73245e-07	8.83106e-05	16981	ATP5O;ATP5O	NM_001697;NM_001697	1stExon;5'UTR	Island	NA	NA
cg10172783	chr17	42082036	42082037	-	0.2652	0.184251	0.0809495	0.502561	2.45349e-06	0.000304227	17036	NAGS;PYY	NM_153006;NM_004160	1stExon;TSS200	Island	NA	NA
cg21118780	chr2	102379567	102379568	+	0.214405	0.307901	-0.0934963	-0.502474	9.32371e-07	0.00016182	17038	MAP4K4;MAP4K4;MAP4K4	NM_145687;NM_004834;NM_145686	Body;Body;Body	NA	TRUE	NA
cg27042584	chr16	51168485	51168486	+	0.151029	0.091155	0.0598744	0.670757	7.35333e-07	0.000136949	17048	NA	NA	NA	Island	TRUE	NA
cg11224407	chr19	11617055	11617056	-	0.253953	0.176372	0.0775813	0.502097	5.1489e-06	0.000485463	17065	ECSIT;ECSIT;ECSIT;ECSIT;ZNF653	NM_016581;NM_001142465;NR_024551;NM_001142464;NM_138783	Body;Body;Body;3'UTR;TSS1500	S_Shore	NA	NA
cg04053862	chr2	179345017	179345018	-	0.147278	0.0874306	0.059847	0.690867	9.34344e-08	3.67946e-05	17085	MIR548N;PLEKHA3	NR_031666;NM_019091	Body;TSS200	Island	NA	NA
cg08701034	chr19	36001408	36001409	-	0.140485	0.0806481	0.0598372	0.731274	3.47294e-08	1.99456e-05	17092	DMKN;DMKN;DMKN;DMKN;DMKN;DMKN;DMKN;DMKN	NM_001126059;NM_001126059;NM_033317;NM_001126056;NM_001126058;NM_001126057;NM_001126061;NM_001126061	5'UTR;1stExon;Body;Body;Body;Body;5'UTR;1stExon	NA	NA	NA
cg10680836	chr6	30029120	30029121	-	0.161994	0.102164	0.0598304	0.616753	3.27455e-07	8.08182e-05	17098	NCRNA00171;ZNRD1;ZNRD1;ZNRD1;ZNRD1	NR_026751;NM_170783;NM_014596;NM_170783;NM_014596	TSS200;1stExon;1stExon;5'UTR;5'UTR	Island	NA	TRUE
cg09785516	chr2	134304653	134304654	-	0.297214	0.424861	-0.127647	-0.50131	6.12762e-08	2.80927e-05	17126	NCKAP5;NCKAP5	NM_207481;NM_207363	5'UTR;5'UTR	NA	NA	NA
cg00260888	chr20	30865478	30865479	-	0.129116	0.0693196	0.0597967	0.810542	8.62188e-08	3.48079e-05	17133	KIF3B;KIF3B	NM_004798;NM_004798	1stExon;5'UTR	N_Shore	NA	NA
cg10983056	chr13	113344077	113344078	-	0.15386	0.0941268	0.0597331	0.654121	7.2284e-07	0.00013625	17196	ATP11A;ATP11A	NM_015205;NM_032189	TSS1500;TSS1500	Island	NA	NA
cg19381766	chr7	5597647	5597648	+	0.281344	0.196013	0.0853318	0.499993	2.56426e-08	1.67874e-05	17226	NA	NA	NA	S_Shore	NA	TRUE
cg17308661	chr14	57857235	57857236	+	0.274814	0.191475	0.0833386	0.499417	6.66864e-08	2.93258e-05	17274	NAA30	NM_001011713	TSS200	Island	NA	NA
cg21489753	chr5	137667158	137667159	-	0.123939	0.064295	0.0596441	0.85024	2.23515e-09	4.56387e-06	17275	CDC25C;CDC25C	NM_001790;NM_022809	5'UTR;5'UTR	N_Shore	NA	NA
cg04479987	chr5	180649488	180649489	-	0.294701	0.205598	0.0891031	0.49905	1.13832e-06	0.000184298	17299	TRIM41;TRIM41	NM_033549;NM_201627	TSS1500;TSS1500	Island	NA	TRUE
cg23294158	chr17	47548493	47548494	-	0.233289	0.162179	0.0711104	0.498765	2.61977e-06	0.000317872	17325	NA	NA	NA	S_Shore	TRUE	TRUE
cg05913197	chr6	166796386	166796387	+	0.180723	0.121148	0.0595746	0.540279	3.73787e-06	0.000398372	17329	BRP44L;BRP44L	NM_016098;NM_016098	5'UTR;1stExon	Island	NA	NA
cg07737236	chr3	161089327	161089328	+	0.26406	0.183984	0.0800763	0.498555	3.636e-06	0.00039093	17338	C3orf57;C3orf57	NM_001040100;NM_001040100	1stExon;5'UTR	N_Shore	NA	NA
cg06793798	chr10	62538126	62538127	+	0.180276	0.120725	0.0595509	0.541557	2.00703e-08	1.45577e-05	17356	CDK1;CDC2;CDK1;CDK1;CDK1;CDK1	NM_001170407;NM_001130829;NM_001170406;NM_001170406;NM_001786;NM_033379	TSS200;TSS200;5'UTR;1stExon;TSS200;TSS200	Island	NA	NA
cg17720267	chr12	6580010	6580011	+	0.126632	0.0670864	0.0595458	0.825749	3.92386e-08	2.14162e-05	17363	VAMP1;VAMP1;VAMP1	NM_016830;NM_199245;NM_014231	TSS200;TSS200;TSS200	Island	NA	NA
cg07960762	chr1	100111727	100111728	-	0.0979759	0.157505	-0.0595289	-0.633493	3.15753e-06	0.000357857	17383	PALMD;PALMD	NM_017734;NM_017734	1stExon;5'UTR	NA	TRUE	NA
cg03925425	chr13	111768023	111768024	-	0.287303	0.200541	0.0867615	0.49783	1.63553e-08	1.27397e-05	17396	ARHGEF7;ARHGEF7;ARHGEF7	NM_145735;NM_001113512;NM_001113511	1stExon;1stExon;1stExon	NA	NA	TRUE
cg03348978	chr17	36103230	36103231	+	0.171862	0.112365	0.059497	0.571654	1.33153e-06	0.000204281	17408	HNF1B;HNF1B	NM_000458;NM_001165923	Body;Body	Island	NA	NA
cg01550055	chr1	119543216	119543217	+	0.229076	0.159384	0.0696921	0.497172	5.70745e-08	2.70014e-05	17455	NA	NA	NA	Island	NA	NA
cg26167161	chr3	40351380	40351381	-	0.166109	0.106676	0.059433	0.593961	4.87608e-06	0.000468663	17465	EIF1B;EIF1B	NM_005875;NM_005875	1stExon;5'UTR	Island	NA	NA
cg24275957	chr2	182549353	182549354	+	0.19188	0.132453	0.059427	0.503013	2.87671e-06	0.00033816	17470	NA	NA	NA	S_Shore	NA	NA
cg04351903	chr1	202162209	202162210	+	0.293369	0.205007	0.0883628	0.496695	1.66331e-08	1.28447e-05	17488	LGR6	NM_001017403	TSS1500	N_Shore	NA	NA
cg19915305	chr2	64069682	64069683	-	0.0190673	0.0784751	-0.0594079	-1.60588	1.1616e-11	3.69478e-07	17491	UGP2;UGP2	NM_006759;NM_001001521	Body;5'UTR	S_Shore	NA	NA
cg13940160	chr20	49548413	49548414	-	0.278723	0.194658	0.0840652	0.496471	6.07453e-07	0.000121242	17501	ADNP;ADNP	NM_015339;NM_181442	TSS1500;TSS1500	Island	TRUE	TRUE
cg26168469	chr14	96505617	96505618	-	0.087182	0.0278104	0.0593716	1.36191	1.36472e-06	0.000207463	17512	C14orf132	NR_023938	TSS200	Island	NA	TRUE
cg21575187	chr5	177558253	177558254	-	0.119869	0.0605327	0.0593368	0.880699	4.93134e-09	6.82297e-06	17541	RMND5B	NM_022762	5'UTR	Island	NA	NA
cg09439920	chr3	99979117	99979118	+	0.0697313	0.129026	-0.0592942	-0.802131	4.69577e-06	0.000457731	17576	TBC1D23	NM_018309	TSS1500	N_Shore	NA	NA
cg23409403	chr5	135701184	135701185	+	0.203272	0.141292	0.0619801	0.49536	4.7966e-06	0.000463949	17588	TRPC7;TRPC7;TRPC7	NM_020389;NM_001167577;NM_001167576	TSS200;TSS200;TSS200	NA	NA	TRUE
cg00309650	chr4	88312547	88312548	+	0.132409	0.0732332	0.0591756	0.774807	8.30118e-07	0.000149075	17678	HSD17B11	NM_016245	TSS200	NA	NA	NA
cg09698981	chr13	32889470	32889471	+	0.145692	0.0865539	0.0591377	0.689285	3.10718e-07	7.83565e-05	17707	BRCA2	NM_000059	TSS200	N_Shore	NA	TRUE
cg01130364	chr10	102977010	102977011	-	0.169754	0.110642	0.0591128	0.575299	9.49978e-08	3.72758e-05	17738	NA	NA	NA	Island	NA	NA
cg26276650	chr2	10182878	10182879	-	0.258527	0.180798	0.0777285	0.493018	1.59578e-06	0.000229673	17765	KLF11	NM_003597	TSS1500	Island	NA	NA
cg09098825	chr3	47866946	47866947	-	0.12732	0.0682465	0.059073	0.811438	3.16251e-07	7.92343e-05	17773	DHX30;DHX30	NM_138615;NM_014966	Body;Body	S_Shore	NA	NA
cg12540903	chr19	18263360	18263361	+	0.128978	0.0699207	0.0590576	0.798218	4.98518e-07	0.000106432	17783	PIK3R2	NM_005027	TSS1500	Island	NA	NA
cg18420599	chr18	32173206	32173207	+	0.150364	0.215636	-0.0652722	-0.492649	4.19068e-06	0.000427935	17793	DTNA;DTNA;DTNA;DTNA	NM_001128175;NM_001392;NM_032979;NM_032975	TSS200;5'UTR;5'UTR;5'UTR	NA	TRUE	NA
cg09918296	chr19	54024649	54024650	+	0.130798	0.0717645	0.0590338	0.784083	2.92503e-08	1.80528e-05	17796	ZNF331;ZNF331	NM_018555;NM_018555	1stExon;5'UTR	Island	NA	NA
cg23971987	chr4	11652505	11652506	-	0.325316	0.461769	-0.136453	-0.492559	8.84965e-09	9.21764e-06	17802	NA	NA	NA	NA	TRUE	NA
cg05990579	chr15	40531343	40531344	-	0.16432	0.105298	0.0590225	0.596376	1.0534e-06	0.000175127	17808	PAK6;PAK6;PAK6	NM_001128628;NM_001128629;NM_020168	5'UTR;5'UTR;TSS1500	Island	TRUE	NA
cg02701825	chr17	73083632	73083633	+	0.277861	0.194622	0.0832387	0.492409	3.87725e-09	6.01044e-06	17811	SLC16A5	NM_004695	TSS1500	N_Shore	NA	NA
cg10281002	chr12	114846399	114846400	-	0.330507	0.468974	-0.138467	-0.492262	1.7387e-07	5.39059e-05	17826	TBX5;TBX5	NM_080717;NM_000192	TSS200;TSS200	Island	TRUE	NA
cg00313642	chr3	196014711	196014712	+	0.316423	0.222082	0.0943404	0.492105	5.72274e-09	7.38862e-06	17840	PCYT1A	NM_005017	TSS200	Island	NA	NA
cg15830509	chr12	54367008	54367009	+	0.233361	0.163031	0.0703299	0.492066	5.27427e-06	0.000493668	17845	HOXC11;HOXC11	NM_014212;NM_014212	5'UTR;1stExon	Island	TRUE	NA
cg02487499	chr1	33937968	33937969	+	0.247054	0.172847	0.0742071	0.491436	2.33653e-07	6.51619e-05	17906	ZSCAN20	NM_145238	TSS1500	N_Shore	NA	NA
cg18167329	chr1	23694501	23694502	-	0.13257	0.0736931	0.0588767	0.768488	4.9106e-06	0.000470087	17956	C1orf213;C1orf213;ZNF436;ZNF436;ZNF436	NM_138479;NM_001008896;NM_001077195;NM_030634;NM_030634	TSS1500;TSS1500;5'UTR;5'UTR;1stExon	N_Shore	NA	NA
cg19273746	chr6	71666063	71666064	+	0.226481	0.158307	0.0681733	0.490624	1.17643e-06	0.000188483	17976	B3GAT2	NM_080742	1stExon	Island	NA	NA
cg03877376	chr12	114846162	114846163	+	0.333036	0.4719	-0.138864	-0.490373	1.31911e-08	1.12807e-05	17994	TBX5;TBX5;TBX5;TBX5	NM_080717;NM_000192;NM_000192;NM_080717	1stExon;1stExon;5'UTR;5'UTR	Island	TRUE	NA
cg09972192	chr12	72667326	72667327	-	0.290225	0.203719	0.0865061	0.49033	2.11829e-06	0.000276029	18000	LOC283392;TRHDE;LOC283392	NR_026836;NM_013381;NR_026837	TSS200;1stExon;TSS200	Island	NA	TRUE
cg09974566	chr22	32150118	32150119	-	0.139607	0.0807887	0.0588181	0.720591	1.05676e-06	0.000175438	18006	DEPDC5;DEPDC5;DEPDC5;DEPDC5;DEPDC5	NM_014662;NM_014662;NM_001136029;NM_001007188;NM_001007188	1stExon;5'UTR;TSS1500;1stExon;5'UTR	S_Shore	NA	NA
cg15396799	chr13	95953574	95953575	-	0.299444	0.210318	0.0891264	0.490094	5.37086e-09	7.0722e-06	18030	ABCC4;ABCC4;ABCC4;ABCC4	NM_001105515;NM_005845;NM_005845;NM_001105515	5'UTR;5'UTR;1stExon;1stExon	Island	NA	NA
cg10909163	chr13	41635251	41635252	+	0.117456	0.0587277	0.058728	0.891033	4.51181e-08	2.3236e-05	18093	WBP4	NM_007187	TSS1500	Island	NA	NA
cg17697381	chr3	148709363	148709364	+	0.127157	0.0684475	0.0587098	0.806032	1.78362e-08	1.35083e-05	18117	GYG1	NM_004130	TSS200	Island	NA	NA
cg00759634	chr10	125853788	125853789	-	0.247117	0.173247	0.0738697	0.488634	1.25866e-06	0.000197105	18150	NA	NA	NA	S_Shore	NA	NA
cg05166508	chr15	83654837	83654838	+	0.129626	0.0709761	0.0586503	0.786004	5.20513e-07	0.000109614	18178	FAM103A1	NM_031452	TSS200	Island	NA	NA
cg15823956	chr10	29607598	29607599	+	0.213418	0.149269	0.0641492	0.488281	1.26115e-06	0.000197105	18185	NA	NA	NA	NA	TRUE	TRUE
cg02548780	chr16	22020026	22020027	+	0.140963	0.0823573	0.0586058	0.708898	3.08991e-09	5.40447e-06	18216	C16orf52	NM_001164579	Body	Island	NA	NA
cg24293614	chr22	43807429	43807430	-	0.244946	0.171803	0.0731427	0.487814	8.90073e-08	3.54731e-05	18223	MPPED1	NM_001044370	TSS1500	Island	NA	NA
cg15643885	chr8	17434749	17434750	+	0.113174	0.0545761	0.0585978	0.931625	2.94472e-08	1.80849e-05	18228	PDGFRL;PDGFRL	NM_006207;NM_006207	5'UTR;1stExon	Island	NA	TRUE
cg26386436	chr14	90084672	90084673	-	0.344035	0.242525	0.101511	0.487468	7.79797e-09	8.79413e-06	18251	FOXN3	NM_001085471	5'UTR	N_Shore	NA	NA
cg02692808	chr11	121712689	121712690	-	0.080711	0.139265	-0.0585537	-0.718523	3.30476e-07	8.1304e-05	18274	NA	NA	NA	NA	TRUE	NA
cg26269881	chr3	5023310	5023311	-	0.0188321	0.0773852	-0.0585531	-1.59971	2.18144e-06	0.000281175	18275	BHLHE40	NM_003670	Body	N_Shore	NA	NA
cg04266864	chr17	27224823	27224824	+	0.15213	0.0935798	0.0585499	0.646406	4.38216e-06	0.000438822	18279	FLOT2;DHRS13	NM_004475;NM_144683	TSS200;3'UTR	Island	NA	TRUE
cg08128228	chr1	167191360	167191361	+	0.203632	0.142487	0.0611444	0.486436	2.60114e-06	0.000316358	18327	POU2F1	NM_002697	5'UTR	Island	NA	NA
cg02181963	chr13	111358803	111358804	+	0.169477	0.110988	0.0584882	0.568927	8.27922e-08	3.38705e-05	18344	CARS2	NM_024537	TSS1500	Island	NA	NA
cg13886636	chr9	130679606	130679607	-	0.156231	0.0977538	0.0584771	0.62545	7.72059e-07	0.000142005	18356	ST6GALNAC4;ST6GALNAC4	NM_175039;NM_175040	TSS1500;TSS1500	Island	NA	NA
cg26250609	chr11	67351273	67351274	+	0.264328	0.185939	0.0783896	0.485501	5.20761e-07	0.000109616	18399	GSTP1;GSTP1	NM_000852;NM_000852	1stExon;5'UTR	Island	NA	TRUE
cg24842859	chr1	25257599	25257600	-	0.153293	0.218617	-0.0653231	-0.485463	9.35314e-07	0.000162125	18402	RUNX3;RUNX3	NM_004350;NM_001031680	TSS1500;Body	Island	NA	NA
cg04953579	chr7	151216578	151216579	+	0.118203	0.059767	0.0584362	0.877816	3.24382e-09	5.4995e-06	18404	RHEB	NM_005614	1stExon	Island	NA	NA
cg10130860	chr1	43124230	43124231	-	0.250505	0.176078	0.0744272	0.485405	1.43359e-06	0.000214902	18406	PPIH	NM_006347	Body	Island	NA	NA
cg10754705	chr8	22085381	22085382	+	0.224174	0.1573	0.0668739	0.485143	4.77581e-07	0.000103417	18429	PHYHIP;PHYHIP	NM_014759;NM_001099335	Body;Body	N_Shelf	TRUE	TRUE
cg18977656	chr8	101965385	101965386	-	0.269284	0.189616	0.0796681	0.484507	1.19547e-06	0.000190468	18474	YWHAZ;YWHAZ;YWHAZ	NM_003406;NM_145690;NM_001135699	5'UTR;TSS1500;TSS200	Island	NA	NA
cg22607212	chr7	100728652	100728653	-	0.122385	0.0640337	0.0583517	0.83849	8.78902e-09	9.19582e-06	18495	TRIM56	NM_030961	TSS200	N_Shelf	TRUE	NA
cg26230658	chr17	5372445	5372446	+	0.134995	0.0766491	0.0583462	0.74275	4.58116e-08	2.34369e-05	18499	DHX33	NM_020162	TSS1500	S_Shore	NA	NA
cg16301924	chr13	53314226	53314227	-	0.328428	0.463087	-0.134659	-0.483257	1.75313e-07	5.4177e-05	18562	LECT1;LECT1	NM_001011705;NM_007015	TSS1500;TSS1500	S_Shore	NA	NA
cg04631804	chr4	110624697	110624698	+	0.137161	0.0788841	0.0582769	0.727398	2.35457e-07	6.55074e-05	18573	CASP6;CASP6	NM_001226;NM_032992	TSS200;TSS200	Island	NA	NA
cg04319464	chr6	144385609	144385610	+	0.146886	0.0886496	0.0582364	0.669331	4.14041e-08	2.2084e-05	18613	PLAGL1;PLAGL1;PLAGL1;PLAGL1	NM_001080951;NM_001080951;NM_001080955;NM_001080955	1stExon;5'UTR;1stExon;5'UTR	Island	NA	TRUE
cg21234955	chr9	97713896	97713897	+	0.264493	0.373528	-0.109035	-0.482561	2.44478e-06	0.000303802	18635	C9orf3	NM_032823	Body	NA	TRUE	NA
cg23192120	chr11	45921134	45921135	-	0.159764	0.101561	0.0582025	0.605693	2.17653e-06	0.00028076	18659	MAPK8IP1	NM_005456	Body	N_Shore	NA	NA
cg07004357	chr22	18893614	18893615	+	0.277168	0.195599	0.0815685	0.482059	1.15602e-08	1.07188e-05	18683	DGCR6	NM_005675	TSS200	Island	NA	NA
cg19869610	chr19	45996498	45996499	-	0.358275	0.25374	0.104535	0.481668	9.21037e-09	9.33879e-06	18717	RTN2;RTN2;RTN2	NM_206900;NM_005619;NM_206901	Body;Body;TSS200	N_Shore	NA	TRUE
cg18312812	chr19	2900898	2900899	-	0.117356	0.0592246	0.0581316	0.879512	5.91117e-09	7.50644e-06	18722	ZNF57;ZNF57	NM_173480;NM_173480	5'UTR;1stExon	Island	NA	NA
cg19177722	chr6	10414485	10414486	+	0.21044	0.147874	0.0625652	0.481606	9.45073e-07	0.000163206	18729	TFAP2A;TFAP2A	NM_001042425;NM_003220	Body;Body	Island	NA	TRUE
cg20645729	chr17	66194433	66194434	+	0.133666	0.0755702	0.058096	0.74754	1.54427e-08	1.23349e-05	18749	LOC440461	NR_027283	TSS1500	Island	NA	NA
cg08005411	chr12	69753742	69753743	+	0.120822	0.0627485	0.0580733	0.846614	1.90137e-08	1.4146e-05	18773	YEATS4;YEATS4	NM_006530;NM_006530	5'UTR;1stExon	Island	NA	NA
cg22721468	chr1	249120642	249120643	-	0.0695907	0.0115702	0.0580205	1.88356	1.14022e-06	0.000184531	18824	SH3BP5L	NM_030645	TSS1500	Island	NA	NA
cg03996539	chr4	159094517	159094518	+	0.0178618	0.0758562	-0.0579945	-1.62364	6.41048e-07	0.000126119	18844	FAM198B;FAM198B;FAM198B	NM_001031700;NM_016613;NM_001128424	TSS1500;TSS1500;TSS1500	NA	NA	NA
cg03651138	chr10	70320213	70320214	+	0.125724	0.0677514	0.0579726	0.803735	1.59859e-09	3.94123e-06	18876	TET1;TET1	NM_030625;NM_030625	1stExon;5'UTR	Island	NA	TRUE
cg06194536	chr1	220701829	220701830	-	0.14152	0.0835504	0.0579698	0.695695	3.30656e-07	8.13052e-05	18881	MARK1;MARK1	NM_018650;NM_018650	5'UTR;1stExon	Island	NA	TRUE
cg05995172	chr11	57434667	57434668	+	0.130842	0.0728862	0.057956	0.764876	8.31587e-07	0.000149279	18889	ZDHHC5	NM_015457	TSS1500	Island	NA	NA
cg00564759	chr16	29818771	29818772	+	0.282055	0.19946	0.0825958	0.47957	1.20116e-08	1.08456e-05	18895	MAZ;MAZ	NM_002383;NM_001042539	Body;Body	Island	NA	NA
cg20200516	chr8	81400156	81400157	-	0.0751648	0.017249	0.0579158	1.64405	5.14673e-06	0.000485361	18935	ZBTB10;ZBTB10	NM_001105539;NM_023929	Body;Body	S_Shore	NA	NA
cg03727373	chr11	1404502	1404503	-	0.134202	0.0762989	0.0579032	0.740678	6.17334e-08	2.81782e-05	18949	NA	NA	NA	Island	TRUE	NA
cg08440556	chr4	83718952	83718953	-	0.148671	0.0907944	0.0578765	0.654622	3.65037e-07	8.69456e-05	18973	SCD5;SCD5	NM_001037582;NM_024906	Body;Body	N_Shore	NA	NA
cg02239805	chr7	114562316	114562317	+	0.139179	0.0813256	0.0578533	0.707952	3.98363e-07	9.20452e-05	18998	MDFIC;MDFIC;MDFIC;MDFIC;MDFIC;MDFIC	NM_001166345;NM_001166345;NM_001166346;NM_001166346;NM_199072;NM_199072	5'UTR;1stExon;1stExon;5'UTR;5'UTR;1stExon	Island	NA	TRUE
cg02928991	chr17	46687865	46687866	-	0.178874	0.12104	0.0578341	0.527418	6.91406e-08	3.00065e-05	19019	HOXB7	NM_004502	Body	Island	NA	NA
cg23598419	chr2	25391042	25391043	+	0.163897	0.106094	0.0578031	0.582939	6.99581e-07	0.000133445	19050	POMC;POMC	NM_000939;NM_001035256	5'UTR;5'UTR	N_Shore	NA	TRUE
cg21583412	chr17	27621436	27621437	+	0.243551	0.172069	0.0714813	0.477786	4.00481e-07	9.22128e-05	19053	NUFIP2	NM_020772	TSS1500	Island	NA	NA
cg21336235	chr4	74904397	74904398	+	0.246721	0.174385	0.0723362	0.477481	3.44146e-08	1.98983e-05	19085	CXCL3;CXCL3	NM_002090;NM_002090	1stExon;5'UTR	Island	NA	NA
cg04459753	chr16	28858035	28858036	+	0.12493	0.0671721	0.0577581	0.806062	4.09651e-09	6.18485e-06	19101	TUFM	NM_003321	TSS1500	Island	NA	NA
cg05059159	chr4	185937456	185937457	+	0.30081	0.213279	0.0875305	0.477183	3.47148e-09	5.78254e-06	19114	NA	NA	NA	Island	NA	NA
cg01217204	chr2	113239325	113239326	+	0.123498	0.0657745	0.0577233	0.817032	1.01945e-07	3.87341e-05	19126	TTL	NM_153712	TSS1500	Island	NA	NA
cg12195820	chr8	42698243	42698244	+	0.122502	0.0647827	0.0577188	0.825233	6.36429e-09	7.85212e-06	19134	THAP1;THAP1;THAP1;THAP1	NM_018105;NM_199003;NM_018105;NM_199003	1stExon;1stExon;5'UTR;5'UTR	Island	NA	NA
cg18266479	chr6	30419005	30419006	+	0.296429	0.21019	0.0862384	0.476801	1.48579e-06	0.000219392	19135	NA	NA	NA	Island	NA	TRUE
cg24948962	chr18	2906032	2906033	-	0.0981339	0.155835	-0.0577009	-0.616928	7.50946e-07	0.000139004	19148	EMILIN2	NM_032048	Body	Island	NA	TRUE
cg16695597	chr4	142557614	142557615	+	0.186642	0.128957	0.0576849	0.500933	4.34893e-06	0.000436876	19169	IL15;IL15	NM_172174;NM_000585	TSS200;TSS200	Island	TRUE	NA
cg17928095	chr1	156252714	156252715	+	0.161098	0.103418	0.0576801	0.593175	5.44758e-08	2.62744e-05	19177	TMEM79;SMG5;TMEM79	NR_026678;NM_015327;NM_032323	Body;TSS200;TSS1500	NA	NA	NA
cg12315011	chr4	161047106	161047107	-	0.346453	0.485757	-0.139304	-0.47592	1.63583e-07	5.20038e-05	19208	NA	NA	NA	NA	NA	NA
cg16804848	chr11	64052165	64052166	+	0.150557	0.0929258	0.0576313	0.641482	1.84322e-09	4.16752e-06	19221	GPR137;GPR137;BAD;BAD;BAD;GPR137;GPR137;BAD	NM_020155;NM_001170726;NM_004322;NM_004322;NM_032989;NM_001170880;NM_001170881;NM_032989	TSS1500;Body;1stExon;5'UTR;5'UTR;TSS1500;TSS200;1stExon	N_Shore	NA	NA
cg19713567	chr17	37895429	37895430	+	0.358258	0.254831	0.103427	0.475645	3.87125e-08	2.12851e-05	19228	GRB7;GRB7	NM_005310;NM_001030002	5'UTR;5'UTR	NA	NA	NA
cg22974236	chr4	4867979	4867980	-	0.145661	0.0880657	0.0575956	0.666589	5.41649e-07	0.000112029	19265	NA	NA	NA	N_Shore	TRUE	NA
cg06463759	chr7	128502823	128502824	-	0.151467	0.0938999	0.0575674	0.636048	4.2374e-06	0.000430907	19300	ATP6V1F	NM_004231	TSS200	Island	NA	NA
cg09106948	chr1	154531641	154531642	-	0.113558	0.0560052	0.0575531	0.90454	1.6026e-07	5.13312e-05	19315	UBE2Q1	NM_017582	TSS1500	S_Shore	NA	NA
cg16451004	chr11	27494421	27494422	-	0.152875	0.0953283	0.0575463	0.628869	1.53562e-06	0.000224555	19323	LGR4	NM_018490	TSS200	S_Shore	NA	NA
cg12262069	chr3	5028410	5028411	-	0.118772	0.0612303	0.0575421	0.854261	1.63733e-06	0.000233685	19333	NA	NA	NA	Island	NA	TRUE
cg18089569	chr11	14996490	14996491	+	0.392785	0.280068	0.112717	0.473621	1.00424e-07	3.83796e-05	19428	NA	NA	NA	S_Shore	NA	NA
cg06758670	chr16	10276383	10276384	+	0.118496	0.061048	0.0574479	0.854857	3.09088e-08	1.86702e-05	19429	GRIN2A;GRIN2A;GRIN2A	NM_001134408;NM_000833;NM_001134407	TSS1500;5'UTR;TSS200	Island	NA	NA
cg27109482	chr19	708643	708644	+	0.150763	0.0933967	0.0573667	0.636749	4.80044e-08	2.41326e-05	19502	PALM;PALM	NM_001040134;NM_002579	TSS1500;TSS1500	Island	NA	TRUE
cg25866143	chr7	27183262	27183263	+	0.208601	0.293298	-0.0846965	-0.472433	4.3079e-06	0.000434619	19517	HOXA5;HOXA5	NM_019102;NM_019102	5'UTR;1stExon	Island	NA	TRUE
cg27053636	chr16	58163123	58163124	+	0.120945	0.0635997	0.0573454	0.83119	3.52974e-08	2.00742e-05	19521	C16orf80;C16orf80	NM_013242;NM_013242	1stExon;5'UTR	Island	NA	NA
cg23783653	chr6	27059850	27059851	+	0.160959	0.103618	0.0573407	0.589455	2.93576e-06	0.00034241	19529	NA	NA	NA	NA	NA	TRUE
cg17593936	chr7	129252427	129252428	-	0.0927945	0.0354866	0.0573079	1.17625	1.53664e-06	0.00022461	19567	NRF1	NM_005011	5'UTR	Island	NA	NA
cg02310562	chr12	117348663	117348664	-	0.159138	0.101833	0.0573046	0.596852	2.85422e-07	7.41035e-05	19572	FBXW8;FBXW8	NM_153348;NM_012174	TSS200;TSS200	Island	NA	NA
cg14497545	chr4	140754475	140754476	+	0.358593	0.50121	-0.142617	-0.471888	7.55991e-09	8.63834e-06	19575	MAML3	NM_018717	Body	NA	NA	NA
cg01216607	chr7	100860773	100860774	-	0.144345	0.0870624	0.0572823	0.669171	2.15996e-08	1.5192e-05	19598	ZNHIT1;PLOD3;PLOD3	NM_006349;NM_001084;NM_001084	TSS1500;1stExon;5'UTR	Island	NA	NA
cg15888301	chr15	73344233	73344234	-	0.254058	0.180428	0.0736293	0.471605	4.85362e-06	0.000467336	19600	NEO1	NM_002499	TSS1500	Island	NA	NA
cg05270290	chr15	29562120	29562121	+	0.121512	0.0642369	0.057275	0.824985	1.27913e-06	0.000199288	19604	NDNL2;FAM189A1	NM_138704;NM_015307	TSS200;Body	Island	NA	NA
cg08800396	chr12	114200279	114200280	-	0.190903	0.26854	-0.0776375	-0.471388	5.13213e-06	0.000484571	19623	NA	NA	NA	NA	TRUE	NA
cg06905970	chr19	41222748	41222749	+	0.170447	0.113246	0.0572012	0.550036	6.25011e-07	0.000123696	19681	ADCK4;ADCK4;ITPKC	NM_024876;NM_024876;NM_025194	1stExon;5'UTR;TSS1500	Island	NA	NA
cg01411982	chr11	134123293	134123294	+	0.110959	0.0537742	0.0571846	0.923472	9.49969e-08	3.72758e-05	19697	THYN1;THYN1;THYN1;ACAD8;THYN1;THYN1	NM_014174;NM_001037304;NM_199297;NM_014384;NM_199298;NM_001037305	TSS200;TSS200;TSS200;TSS200;TSS200;TSS200	Island	NA	NA
cg03694868	chr2	62684297	62684298	-	0.114941	0.057761	0.0571797	0.882717	7.35413e-07	0.000136949	19708	NA	NA	NA	Island	TRUE	NA
cg05195750	chr11	31531557	31531558	-	0.111911	0.0547895	0.0571214	0.911996	1.23968e-07	4.38433e-05	19770	ELP4;IMMP1L	NM_019040;NM_144981	Body;TSS1500	S_Shore	NA	NA
cg02516957	chr8	128011063	128011064	+	0.186974	0.262716	-0.075742	-0.469394	5.15979e-06	0.000486026	19776	NA	NA	NA	NA	TRUE	NA
cg23251761	chr1	9750061	9750062	-	0.193552	0.271644	-0.0780917	-0.468474	3.25198e-06	0.000364171	19865	PIK3CD	NM_005026	5'UTR	Island	NA	NA
cg25199254	chr1	77230837	77230838	+	0.246842	0.345265	-0.0984235	-0.468017	1.67637e-06	0.000237326	19908	NA	NA	NA	NA	NA	NA
cg26548653	chr19	42829042	42829043	+	0.137191	0.080208	0.0569834	0.706366	1.02622e-07	3.89245e-05	19915	MEGF8;TMEM145	NM_001410;NM_173633	TSS1500;3'UTR	Island	NA	NA
cg03128421	chr2	55647401	55647402	-	0.123041	0.0660734	0.0569679	0.80641	9.28734e-07	0.000161528	19934	CCDC88A;CCDC88A	NM_018084;NM_001135597	TSS1500;TSS1500	S_Shore	NA	NA
cg06348038	chr1	207038460	207038461	-	0.280058	0.199774	0.0802847	0.46751	2.24839e-06	0.000285596	19960	IL20	NM_018724	TSS1500	NA	NA	TRUE
cg18014257	chr11	108368576	108368577	-	0.10966	0.0527206	0.0569395	0.931931	6.33954e-08	2.86394e-05	19966	KDELC2	NM_153705	Body	Island	NA	NA
cg07099588	chr3	126006495	126006496	+	0.28908	0.206327	0.0827532	0.46732	1.20927e-08	1.08456e-05	19981	NA	NA	NA	N_Shore	TRUE	TRUE
cg15534086	chr14	61120234	61120235	+	0.262336	0.187011	0.0753245	0.467109	3.13308e-07	7.87096e-05	20004	NA	NA	NA	N_Shelf	NA	NA
cg08386692	chr13	26625317	26625318	+	0.242321	0.172535	0.0697861	0.467088	1.72213e-06	0.000241737	20005	SHISA2	NM_001007538	TSS200	Island	NA	NA
cg07972541	chr16	28961971	28961972	+	0.10837	0.0514691	0.0569012	0.945374	5.56022e-08	2.65963e-05	20010	NFATC2IP	NM_032815	TSS1500	Island	NA	NA
cg11888381	chr3	184053532	184053533	+	0.305104	0.217998	0.087106	0.466807	1.60105e-10	1.36677e-06	20034	FAM131A	NM_001171093	TSS200	N_Shore	NA	NA
cg25116269	chr2	55509523	55509524	+	0.301257	0.215217	0.08604	0.466791	7.9269e-07	0.000144595	20035	PRDXDD1P	NR_027258	Body	Island	NA	TRUE
cg05648964	chr12	8833355	8833356	-	0.427928	0.595215	-0.167287	-0.466753	1.04424e-09	3.18104e-06	20040	NA	NA	NA	NA	NA	NA
cg20005743	chr15	27111884	27111885	-	0.255362	0.182017	0.0733444	0.466724	3.20072e-06	0.000360873	20044	GABRA5;GABRA5;GABRA5	NM_000810;NM_001165037;NM_000810	5'UTR;TSS1500;1stExon	N_Shore	NA	TRUE
cg18204833	chr6	28864787	28864788	+	0.185845	0.128981	0.0568639	0.494823	2.21913e-06	0.000283832	20047	NA	NA	NA	S_Shore	NA	NA
cg27251126	chr10	105004470	105004471	+	0.233398	0.326331	-0.0929333	-0.466566	3.37272e-07	8.22074e-05	20053	LOC729020	NM_001143909	TSS1500	NA	NA	NA
cg01865825	chr16	850240	850241	+	0.265206	0.189175	0.0760311	0.466475	9.82055e-08	3.80273e-05	20059	GNG13	NM_016541	5'UTR	Island	TRUE	NA
cg01799338	chr1	36348937	36348938	+	0.258053	0.184033	0.0740204	0.466219	1.00117e-07	3.83611e-05	20089	EIF2C1;EIF2C1	NM_012199;NM_012199	1stExon;5'UTR	Island	NA	NA
cg16562342	chr1	109783503	109783504	-	0.244271	0.341231	-0.0969598	-0.466053	5.60696e-07	0.000114638	20106	NA	NA	NA	NA	TRUE	TRUE
cg00147976	chr12	53846229	53846230	-	0.136469	0.0796596	0.0568096	0.708067	2.53332e-07	6.90303e-05	20121	PCBP2;PCBP2;PCBP2;PCBP2;PCBP2;PCBP2;PCBP2	NM_001128913;NM_001128911;NM_005016;NM_031989;NM_001128914;NM_001128912;NM_001098620	5'UTR;5'UTR;5'UTR;5'UTR;5'UTR;5'UTR;5'UTR	Island	NA	NA
cg23810282	chr5	43037519	43037520	+	0.323966	0.451232	-0.127266	-0.46579	2.54127e-07	6.92061e-05	20130	NA	NA	NA	Island	NA	NA
cg04925841	chr12	24715491	24715492	+	0.263057	0.187738	0.0753191	0.465612	6.17665e-08	2.81782e-05	20145	SOX5	NM_152989	TSS200	Island	NA	TRUE
cg10570662	chr22	19159548	19159549	-	0.162491	0.105708	0.0567827	0.57603	3.07854e-07	7.79377e-05	20146	NA	NA	NA	Island	NA	NA
cg10833037	chr10	25464184	25464185	-	0.211496	0.150405	0.0610902	0.465556	4.34982e-07	9.77296e-05	20150	LOC100128811;GPR158	NR_027333;NM_020752	Body;TSS200	Island	TRUE	NA
cg12043722	chr15	68870836	68870837	-	0.267466	0.19105	0.0764161	0.464758	1.51565e-07	4.97176e-05	20215	CORO2B	NM_006091	TSS1500	Island	NA	TRUE
cg21903286	chr12	42876128	42876129	+	0.177346	0.248527	-0.0711815	-0.464613	2.06581e-06	0.000270799	20227	PRICKLE1;PRICKLE1;PRICKLE1;PRICKLE1	NM_153026;NM_001144881;NM_001144882;NM_001144883	5'UTR;5'UTR;5'UTR;5'UTR	N_Shore	NA	NA
cg15406387	chr4	111397332	111397333	-	0.0858383	0.142551	-0.0567128	-0.670618	4.30653e-06	0.000434619	20236	ENPEP;ENPEP	NM_001977;NM_001977	1stExon;5'UTR	N_Shore	NA	NA
cg09446908	chr22	19512320	19512321	+	0.132469	0.0757607	0.056708	0.732256	2.74521e-06	0.000328656	20240	CLDN5;CLDN5;CLDN5	NM_001130861;NM_001130861;NM_003277	1stExon;5'UTR;5'UTR	S_Shore	NA	NA
cg08045063	chr3	43147672	43147673	-	0.189283	0.132578	0.0567045	0.483063	5.26458e-06	0.000492961	20244	C3orf39	NM_032806	TSS200	Island	NA	NA
cg12128164	chr19	36426701	36426702	-	0.142725	0.200707	-0.0579818	-0.464301	8.57121e-07	0.000152637	20252	LRFN3	NM_024509	TSS1500	N_Shore	NA	NA
cg09433135	chr19	46002123	46002124	-	0.169359	0.112673	0.0566861	0.548035	3.62222e-06	0.00038972	20271	FLJ40125	NM_001080401	1stExon	Island	TRUE	TRUE
cg11229513	chr8	70984559	70984560	-	0.152318	0.0956468	0.0566709	0.619572	2.84529e-07	7.40604e-05	20278	PRDM14	NM_024504	TSS1500	Island	NA	TRUE
cg18159740	chr13	30881703	30881704	-	0.170484	0.113826	0.0566581	0.543557	3.82202e-07	8.97544e-05	20290	KATNAL1;KATNAL1	NM_032116;NM_001014380	TSS200;TSS1500	Island	NA	NA
cg10966083	chr1	220701817	220701818	-	0.263252	0.188188	0.0750635	0.463359	1.35436e-07	4.61581e-05	20353	MARK1;MARK1	NM_018650;NM_018650	5'UTR;1stExon	Island	NA	TRUE
cg25683204	chr20	34129839	34129840	+	0.150399	0.0938256	0.0565738	0.627507	1.35414e-06	0.000206463	20379	ERGIC3;ERGIC3;ERGIC3;ERGIC3	NM_015966;NM_198398;NM_015966;NM_198398	1stExon;5'UTR;5'UTR;1stExon	Island	NA	NA
cg04452432	chr16	57406511	57406512	+	0.199975	0.279405	-0.0794295	-0.462869	2.48734e-06	0.000307029	20404	CX3CL1	NM_002996	1stExon	NA	TRUE	TRUE
cg23515853	chr17	79372528	79372529	-	0.157244	0.100705	0.0565395	0.59524	2.55775e-08	1.67684e-05	20411	BAHCC1	NM_001080519	TSS1500	Island	NA	NA
cg16533315	chr14	87621970	87621971	-	0.322577	0.448355	-0.125777	-0.462774	4.44266e-09	6.47544e-06	20415	NA	NA	NA	NA	TRUE	NA
cg04413644	chr1	9242184	9242185	+	0.118181	0.0616513	0.0565299	0.839121	3.61772e-07	8.64343e-05	20423	NA	NA	NA	Island	NA	NA
cg24667736	chr3	111584232	111584233	-	0.0612481	0.11775	-0.0565018	-0.842399	5.04347e-06	0.000478962	20454	PHLDB2;PHLDB2;PHLDB2;PHLDB2	NM_145753;NM_001134437;NM_001134438;NM_001134439	5'UTR;Body;5'UTR;5'UTR	NA	TRUE	NA
cg11461694	chr4	103266404	103266405	-	0.107601	0.0511068	0.0564942	0.944495	1.6218e-07	5.16639e-05	20464	SLC39A8;SLC39A8;SLC39A8;SLC39A8	NM_022154;NM_001135147;NM_001135147;NM_001135146	TSS200;1stExon;5'UTR;5'UTR	Island	NA	NA
cg22915582	chr3	128204047	128204048	+	0.105774	0.162255	-0.0564809	-0.573235	4.22198e-06	0.000430234	20474	GATA2;GATA2;GATA2	NM_001145661;NM_032638;NM_001145662	Body;Body;Body	N_Shore	TRUE	NA
cg07062658	chr20	62290499	62290500	+	0.214153	0.15277	0.0613833	0.461651	2.10247e-08	1.49782e-05	20509	RTEL1;RTEL1	NM_016434;NM_032957	5'UTR;5'UTR	S_Shore	NA	NA
cg06826278	chr15	53078121	53078122	-	0.291076	0.20866	0.0824157	0.461437	2.44445e-06	0.000303802	20535	ONECUT1	NM_004498	Body	N_Shore	TRUE	NA
cg14089512	chr10	102106757	102106758	+	0.151043	0.0946325	0.0564102	0.622113	8.69681e-08	3.50218e-05	20557	SCD	NM_005063	TSS200	Island	NA	NA
cg05542614	chr5	153855845	153855846	+	0.153428	0.214985	-0.0615571	-0.461174	4.22396e-06	0.000430234	20558	HAND1	NM_004821	Body	Island	NA	NA
cg08409451	chr16	2273123	2273124	+	0.328489	0.235951	0.0925375	0.460735	3.5407e-09	5.86117e-06	20604	E4F1	NM_004424	TSS1500	N_Shore	NA	NA
cg10386016	chr7	103630857	103630858	+	0.156645	0.100328	0.0563162	0.59497	1.99758e-06	0.000265163	20654	RELN;RELN	NM_005045;NM_173054	TSS1500;TSS1500	S_Shore	NA	TRUE
cg11174851	chr11	69634592	69634593	-	0.290503	0.208423	0.0820799	0.460254	1.34286e-07	4.59012e-05	20658	FGF3	NM_005247	TSS1500	Island	NA	NA
cg03874568	chr17	74667923	74667924	+	0.194938	0.138627	0.0563112	0.463492	5.3029e-07	0.000110867	20660	NA	NA	NA	Island	NA	NA
cg24061580	chr7	151573966	151573967	+	0.248918	0.178202	0.0707161	0.460214	1.22433e-07	4.35507e-05	20662	PRKAG2;PRKAG2	NM_016203;NM_016203	5'UTR;1stExon	Island	NA	NA
cg09254686	chr15	91475878	91475879	+	0.134533	0.0782277	0.0563051	0.712093	1.12818e-06	0.00018335	20669	UNC45A;HDDC3	NM_001039675;NM_198527	5'UTR;TSS200	Island	NA	NA
cg02931001	chr1	228604037	228604038	-	0.246701	0.17663	0.0700707	0.459907	1.54774e-07	5.03987e-05	20681	TRIM17;TRIM17;TRIM17;TRIM17	NM_016102;NM_001024941;NM_001024940;NM_001134855	5'UTR;5'UTR;5'UTR;5'UTR	Island	TRUE	TRUE
cg02266452	chr11	82905235	82905236	-	0.13231	0.0760154	0.0562948	0.726373	1.26621e-06	0.000197741	20684	ANKRD42	NM_182603	TSS200	Island	NA	NA
cg19466131	chr19	8213728	8213729	-	0.124579	0.0682887	0.0562901	0.781575	3.32963e-07	8.1539e-05	20691	FBN3	NM_032447	TSS1500	N_Shore	NA	TRUE
cg01638175	chr3	49171179	49171180	-	0.283175	0.203171	0.0800036	0.459749	6.26242e-08	2.83462e-05	20696	LAMB2	NM_002292	TSS1500	NA	NA	NA
cg22139166	chr5	124071107	124071108	+	0.401408	0.28919	0.112218	0.459509	8.81738e-08	3.52135e-05	20715	ZNF608	NM_020747	Body	NA	TRUE	TRUE
cg15248989	chr19	14682900	14682901	+	0.346078	0.249025	0.0970525	0.4591	1.43052e-10	1.36677e-06	20752	NDUFB7	NM_004146	TSS200	Island	NA	NA
cg22903655	chr2	27580036	27580037	+	0.156257	0.100036	0.0562208	0.595436	4.63111e-08	2.36143e-05	20769	GTF3C2;GTF3C2	NM_001035521;NM_001521	TSS200;TSS200	Island	NA	NA
cg13501090	chr1	115212659	115212660	-	0.285094	0.204696	0.0803978	0.458879	2.74051e-07	7.24456e-05	20770	DENND2C;DENND2C	NM_198459;NM_198459	1stExon;5'UTR	Island	NA	NA
cg06812693	chr4	26323246	26323247	-	0.308311	0.221601	0.0867102	0.458796	2.40661e-09	4.75425e-06	20780	RBPJ;RBPJ;RBPJ;RBPJ	NM_203283;NM_015874;NM_203284;NM_005349	Body;Body;5'UTR;Body	S_Shore	NA	NA
cg01185921	chr10	116444463	116444464	-	0.120429	0.176639	-0.0562099	-0.516985	1.77994e-06	0.000246125	20782	ABLIM1;ABLIM1	NM_001003407;NM_001003408	TSS200;TSS200	NA	NA	NA
cg14236862	chr10	43133935	43133936	+	0.267608	0.192008	0.0756	0.458636	1.04101e-06	0.000173718	20797	ZNF33B;ZNF33B	NM_006955;NM_006955	5'UTR;1stExon	Island	NA	NA
cg13881199	chr1	231298177	231298178	+	0.222593	0.159254	0.0633385	0.458615	9.24391e-08	3.64663e-05	20803	TRIM67	NM_001004342	TSS1500	Island	NA	TRUE
cg02511809	chr5	112073544	112073545	+	0.237354	0.170007	0.0673473	0.458527	1.47061e-06	0.000218359	20808	APC;APC;APC	NM_000038;NM_001127510;NM_001127511	TSS200;TSS200;5'UTR	NA	NA	TRUE
cg13259296	chr2	24232884	24232885	+	0.0930241	0.0368373	0.0561867	1.13725	5.15394e-06	0.000485741	20813	MFSD2B	NM_001080473	TSS200	Island	TRUE	TRUE
cg00973653	chr1	70033627	70033628	+	0.164568	0.108411	0.056157	0.559987	3.30233e-06	0.000367501	20858	NA	NA	NA	Island	NA	TRUE
cg05492810	chr11	78129288	78129289	+	0.330724	0.238057	0.092667	0.457933	5.19234e-10	2.33551e-06	20878	GAB2	NM_080491	TSS1500	Island	NA	TRUE
cg15634747	chr4	11652441	11652442	-	0.19843	0.276267	-0.0778377	-0.457803	3.85951e-07	9.01507e-05	20885	NA	NA	NA	NA	TRUE	NA
cg12218999	chr6	33216249	33216250	-	0.120705	0.0645798	0.0561254	0.80946	1.54057e-07	5.03215e-05	20898	NA	NA	NA	Island	NA	TRUE
cg24741430	chr15	67095711	67095712	+	0.207661	0.288889	-0.0812278	-0.457526	2.08988e-06	0.000273326	20915	NA	NA	NA	NA	TRUE	NA
cg09706850	chr21	15588571	15588572	+	0.174262	0.118171	0.0560915	0.523693	1.53321e-07	5.01518e-05	20930	RBM11	NM_144770	1stExon	Island	NA	TRUE
cg02732134	chr10	101732382	101732383	-	0.399246	0.55181	-0.152564	-0.457114	3.55554e-08	2.01468e-05	20954	DNMBP	NM_015221	5'UTR	NA	NA	NA
cg06679760	chr3	49027156	49027157	+	0.122044	0.0660127	0.0560309	0.796702	3.25148e-07	8.0506e-05	20988	P4HTM;P4HTM	NM_177939;NM_177938	TSS200;TSS200	Island	NA	NA
cg00029053	chr2	10830014	10830015	-	0.105907	0.0498778	0.056029	0.952872	1.66875e-09	4.00763e-06	20991	NOL10;NOL10	NM_024894;NM_024894	1stExon;5'UTR	Island	NA	NA
cg07816439	chr5	159797845	159797846	+	0.19528	0.271707	-0.076427	-0.456602	8.96712e-07	0.000157674	20993	C1QTNF2	NM_031908	TSS200	S_Shore	TRUE	TRUE
cg10929758	chr2	54857270	54857271	-	0.21082	0.29303	-0.0822097	-0.456588	3.91398e-07	9.10715e-05	20995	SPTBN1;SPTBN1	NM_178313;NM_003128	Body;Body	S_Shore	NA	TRUE
cg14039343	chr6	33267684	33267685	-	0.137708	0.0816828	0.0560248	0.688021	4.58894e-07	0.0001012	20995	TAPBP;TAPBP;RGL2;RGL2	NM_172209;NM_003190;NM_004761;NR_028387	3'UTR;3'UTR;TSS1500;TSS1500	S_Shore	NA	NA
cg21384971	chr17	46114574	46114575	-	0.316587	0.228021	0.0885662	0.456379	1.58009e-09	3.91647e-06	21009	COPZ2;MIR152	NM_016429;NR_029687	Body;Body	Island	NA	TRUE
cg25802430	chr2	112641397	112641398	+	0.153151	0.0971495	0.0560017	0.606584	1.21122e-07	4.32514e-05	21019	ANAPC1	NM_022662	5'UTR	Island	NA	TRUE
cg09844907	chr16	15489619	15489620	-	0.451473	0.326409	0.125064	0.456029	4.0466e-07	9.28982e-05	21045	MPV17L;MPV17L;MPV17L;MPV17L	NM_173803;NM_173803;NM_001128423;NM_001128423	1stExon;5'UTR;1stExon;5'UTR	Island	NA	TRUE
cg05830141	chr17	46806804	46806805	+	0.256083	0.183982	0.072101	0.455953	2.16377e-06	0.000279787	21053	HOXB13	NM_006361	TSS1500	S_Shore	NA	NA
cg25007683	chr7	4885596	4885597	-	0.373427	0.269592	0.103836	0.455632	2.14196e-06	0.000278253	21081	RADIL	NM_018059	Body	NA	NA	TRUE
cg03549948	chr6	41909736	41909737	+	0.17581	0.119865	0.0559457	0.516821	1.31225e-08	1.12807e-05	21083	CCND3;CCND3;CCND3;CCND3	NM_001136017;NM_001136125;NM_001136126;NM_001760	5'UTR;TSS200;5'UTR;TSS200	S_Shore	NA	NA
cg03326252	chr11	133821166	133821167	-	0.221693	0.30769	-0.0859969	-0.455406	1.63516e-06	0.000233633	21109	IGSF9B	NM_014987	Body	NA	TRUE	TRUE
cg08709073	chr5	63802184	63802185	+	0.269942	0.194163	0.0757788	0.455405	5.31801e-08	2.5907e-05	21110	RGS7BP	NM_001029875	TSS1500	Island	NA	NA
cg22854549	chr19	5904785	5904786	-	0.112692	0.0567977	0.0558947	0.877175	2.55933e-07	6.94532e-05	21133	VMAC;NDUFA11	NM_001017921;NM_175614	TSS200;TSS1500	Island	NA	NA
cg18320648	chr2	152266336	152266337	+	0.289195	0.208301	0.0808937	0.454765	2.49039e-09	4.76986e-06	21166	RIF1	NM_018151	TSS200	Island	NA	NA
cg19881050	chr20	32700182	32700183	+	0.121991	0.0661752	0.055816	0.793049	2.15049e-08	1.51714e-05	21243	EIF2S2	NM_003908	TSS200	Island	NA	NA
cg26685501	chr1	38019921	38019922	+	0.286617	0.20654	0.0800767	0.453966	5.12642e-09	6.96045e-06	21247	SNIP1	NM_024700	TSS200	S_Shore	NA	NA
cg22598840	chr19	58427707	58427708	-	0.12274	0.0669448	0.0557955	0.78671	1.5705e-06	0.000227835	21262	ZNF417	NM_152475	Body	Island	NA	NA
cg02213260	chr14	23834995	23834996	+	0.314743	0.227112	0.0876303	0.453726	3.81426e-08	2.1097e-05	21266	EFS;EFS	NM_005864;NM_032459	TSS200;TSS200	Island	NA	NA
cg02537902	chr15	75917955	75917956	-	0.127174	0.0714048	0.0557692	0.752821	3.65967e-08	2.0536e-05	21293	SNUPN;SNUPN;SNUPN	NM_001042588;NM_005701;NM_001042581	5'UTR;5'UTR;5'UTR	Island	NA	NA
cg23837253	chr19	47759802	47759803	-	0.139682	0.0839176	0.0557647	0.672436	6.94086e-09	8.23647e-06	21295	CCDC9;CCDC9	NM_015603;NM_015603	5'UTR;1stExon	Island	NA	NA
cg13089137	chr2	64068705	64068706	+	0.125306	0.0695747	0.0557313	0.765844	1.67914e-07	5.27757e-05	21335	UGP2;UGP2	NM_006759;NM_001001521	TSS1500;5'UTR	Island	NA	NA
cg04837750	chr1	173572694	173572695	-	0.0154482	0.0711765	-0.0557282	-1.6735	3.85408e-08	2.12412e-05	21336	SLC9A11	NM_178527	TSS1500	NA	NA	NA
cg12963096	chr13	39612675	39612676	+	0.142651	0.086935	0.0557156	0.655143	1.21311e-06	0.000191906	21354	NHLRC3;C13orf23;C13orf23;NHLRC3;NHLRC3;NHLRC3	NM_001012754;NM_170719;NM_025138;NM_001017370;NM_001017370;NM_001012754	1stExon;TSS1500;TSS1500;1stExon;5'UTR;5'UTR	Island	NA	TRUE
cg21945992	chr3	48956913	48956914	+	0.109542	0.0538332	0.055709	0.905141	1.07109e-08	1.01941e-05	21363	ARIH2;C3orf71	NM_006321;NM_001123040	5'UTR;TSS200	Island	NA	NA
cg22325196	chr17	47492792	47492793	+	0.104432	0.0487312	0.0557005	0.962289	9.39397e-09	9.445e-06	21373	PHB	NM_002634	TSS1500	NA	NA	NA
cg02308712	chr12	52598204	52598205	-	0.440636	0.606575	-0.165939	-0.452313	1.61811e-07	5.15982e-05	21377	NA	NA	NA	NA	TRUE	NA
cg07757959	chr15	79165367	79165368	+	0.129739	0.0740432	0.0556959	0.733533	1.13856e-08	1.06183e-05	21379	MORF4L1;MORF4L1	NM_206839;NM_006791	1stExon;1stExon	Island	NA	NA
cg00611675	chr8	128748464	128748465	+	0.133926	0.0782391	0.0556866	0.705834	1.2879e-08	1.11371e-05	21389	MYC;MYC	NM_002467;NM_002467	1stExon;5'UTR	Island	NA	NA
cg17028105	chr1	238027783	238027784	+	0.199142	0.142918	0.0562244	0.451727	1.78307e-06	0.000246337	21426	LOC100130331	NR_027247	Body	NA	NA	TRUE
cg19502932	chr11	6640663	6640664	-	0.147512	0.0918664	0.0556459	0.628786	2.7415e-07	7.24456e-05	21432	TPP1;TPP1	NM_000391;NM_000391	1stExon;5'UTR	NA	NA	NA
cg25782445	chr7	99006594	99006595	-	0.323402	0.233809	0.0895929	0.45151	1.86402e-09	4.1913e-06	21451	BUD31;PDAP1	NM_003910;NM_014891	TSS200;TSS1500	Island	NA	NA
cg25616684	chr1	38478508	38478509	+	0.109705	0.0540769	0.0556285	0.901612	1.22709e-07	4.35507e-05	21454	UTP11L	NM_016037	1stExon	Island	NA	NA
cg04860157	chr6	36842651	36842652	+	0.339458	0.245566	0.0938912	0.451419	1.9217e-08	1.42515e-05	21461	PPIL1;PPIL1	NM_016059;NM_016059	1stExon;5'UTR	Island	NA	NA
cg17959943	chr7	135194977	135194978	-	0.133066	0.0774736	0.055592	0.709757	1.08952e-07	4.04806e-05	21492	CNOT4;CNOT4	NM_001008225;NM_013316	TSS200;TSS200	Island	NA	NA
cg17276021	chr1	16084445	16084446	+	0.309285	0.223567	0.0857178	0.451008	1.06166e-06	0.000175933	21508	FBLIM1	NM_017556	TSS1500	N_Shore	NA	TRUE
cg02618262	chr3	46934323	46934324	+	0.028304	0.0838715	-0.0555675	-1.29319	3.2908e-06	0.000366747	21520	PTH1R	NM_000316	Body	S_Shore	TRUE	TRUE
cg20318726	chr4	13549621	13549622	-	0.15306	0.0975187	0.0555418	0.60082	1.38192e-06	0.000209458	21545	LOC285548	NR_015450	TSS200	Island	NA	TRUE
cg19737746	chr12	96628738	96628739	+	0.181365	0.251459	-0.0700943	-0.450259	3.63296e-06	0.000390785	21584	ELK3	NM_005230	Body	NA	TRUE	NA
cg07723114	chr6	31864706	31864707	-	0.143175	0.0876843	0.0554911	0.648986	4.41584e-06	0.000440447	21610	EHMT2;EHMT2	NM_006709;NM_025256	Body;Body	N_Shore	NA	NA
cg03051116	chr10	30720703	30720704	-	0.217493	0.300749	-0.0832561	-0.449929	2.6301e-06	0.000318959	21611	NA	NA	NA	N_Shore	NA	NA
cg22433398	chr13	27825486	27825487	+	0.306126	0.221442	0.0846837	0.449847	9.09229e-10	2.9915e-06	21619	RPL21;RPL21P28	NM_000982;NR_026911	TSS1500;TSS1500	Island	NA	TRUE
cg07081352	chr7	143077477	143077478	+	0.125577	0.0701082	0.0554689	0.759092	4.13652e-08	2.2084e-05	21628	ZYX;ZYX	NM_001010972;NM_003461	TSS1500;TSS1500	Island	NA	NA
cg14897838	chr17	79339158	79339159	-	0.414498	0.300896	0.113602	0.449327	1.44841e-06	0.000216423	21659	NA	NA	NA	NA	TRUE	TRUE
cg27356115	chr15	53422311	53422312	-	0.240525	0.332007	-0.091482	-0.449071	8.22461e-08	3.37468e-05	21689	NA	NA	NA	NA	TRUE	NA
cg24181311	chr15	41136118	41136119	-	0.212217	0.152861	0.0593564	0.448332	1.40473e-06	0.000211885	21760	SPINT1;SPINT1;SPINT1	NM_003710;NM_001032367;NM_181642	TSS200;TSS1500;TSS200	Island	NA	TRUE
cg18270113	chr7	5603125	5603126	-	0.293983	0.212869	0.0811138	0.447794	6.83559e-08	2.98055e-05	21800	NA	NA	NA	S_Shore	NA	NA
cg07596482	chr17	42633968	42633969	+	0.11708	0.0617853	0.0552943	0.823973	1.29194e-06	0.000200543	21825	FZD2	NM_001466	TSS1500	N_Shore	NA	NA
cg18761450	chr13	102568502	102568503	+	0.306406	0.222055	0.0843502	0.447306	4.92448e-08	2.45961e-05	21852	FGF14;FGF14	NM_175929;NM_004115	Body;Body	Island	NA	NA
cg02621988	chr17	2498631	2498632	+	0.145912	0.0906543	0.0552574	0.63132	2.34798e-09	4.71125e-06	21866	PAFAH1B1	NM_000430	5'UTR	S_Shore	NA	NA
cg13665174	chr14	69865472	69865473	+	0.129382	0.0741272	0.0552549	0.728401	1.64604e-08	1.27583e-05	21867	SLC39A9;SLC39A9;ERH	NM_018375;NM_018375;NM_004450	5'UTR;1stExon;TSS1500	S_Shore	NA	NA
cg08092446	chr19	58987653	58987654	-	0.132504	0.0772528	0.0552517	0.707734	1.94448e-07	5.78514e-05	21871	ZNF446	NM_017908	TSS200	Island	NA	NA
cg01618130	chr16	1968576	1968577	+	0.13768	0.0824599	0.0552197	0.675571	1.43257e-08	1.18784e-05	21901	HS3ST6	NM_001009606	TSS1500	Island	NA	TRUE
cg07751793	chr5	159797843	159797844	+	0.212951	0.293853	-0.0809018	-0.446646	1.00639e-06	0.000170368	21925	C1QTNF2	NM_031908	TSS200	S_Shore	TRUE	TRUE
cg05478497	chr12	4274287	4274288	-	0.118519	0.0633514	0.0551673	0.809082	1.46513e-07	4.87023e-05	21959	NA	NA	NA	Island	TRUE	TRUE
cg10507582	chr13	34392299	34392300	+	0.165075	0.109908	0.0551667	0.546043	1.14506e-06	0.000185055	21961	RFC3;RFC3;RFC3;RFC3	NM_002915;NM_181558;NM_181558;NM_002915	1stExon;5'UTR;1stExon;5'UTR	Island	NA	NA
cg23601614	chr2	152145900	152145901	-	0.1236	0.0684844	0.0551159	0.767445	1.4851e-06	0.000219392	22008	NMI	NM_004688	5'UTR	Island	NA	TRUE
cg11411107	chr3	160473611	160473612	+	0.144982	0.0898711	0.0551109	0.633961	1.46797e-07	4.87052e-05	22020	PPM1L	NM_139245	TSS1500	Island	NA	NA
cg20919844	chr3	50388170	50388171	+	0.123669	0.0685599	0.0551092	0.766801	1.56882e-06	0.000227812	22022	TUSC4;CYB561D2;TUSC4	NM_006545;NM_007022;NM_006545	5'UTR;TSS200;1stExon	Island	NA	NA
cg00482020	chr16	25026850	25026851	-	0.151501	0.0963997	0.0551011	0.602047	9.7996e-09	9.66416e-06	22029	ARHGAP17;ARHGAP17	NM_018054;NM_001006634	TSS200;TSS200	S_Shore	NA	TRUE
cg14073946	chr9	73103756	73103757	+	0.212765	0.293293	-0.0805285	-0.445192	4.6672e-06	0.00045552	22072	NA	NA	NA	NA	TRUE	NA
cg18987274	chr7	132766962	132766963	+	0.11279	0.0578483	0.0549418	0.85581	8.14401e-08	3.35835e-05	22195	CHCHD3	NM_017812	TSS200	Island	NA	NA
cg12851526	chr7	100609034	100609035	+	0.229949	0.166403	0.0635462	0.443855	2.34923e-10	1.54543e-06	22211	NA	NA	NA	Island	TRUE	NA
cg26824705	chr1	20834772	20834773	-	0.114076	0.0591522	0.0549242	0.843382	1.40749e-06	0.000212224	22220	MUL1	NM_024544	TSS200	Island	NA	NA
cg14661225	chr19	46171451	46171452	+	0.343287	0.249799	0.0934878	0.443444	8.44651e-10	2.88755e-06	22262	GIPR	NM_000164	TSS200	N_Shelf	TRUE	NA
cg04873026	chr21	30365177	30365178	+	0.123085	0.0681976	0.0548871	0.767148	2.25349e-07	6.35728e-05	22278	RNF160	NM_015565	1stExon	Island	NA	NA
cg03462975	chr6	33172517	33172518	-	0.322033	0.23422	0.0878135	0.443148	5.1843e-09	6.9629e-06	22290	HSD17B8	NM_014234	Body	Island	NA	NA
cg25372357	chr4	56659770	56659771	+	0.220035	0.159223	0.0608122	0.44293	4.55513e-06	0.000449122	22313	NA	NA	NA	Island	NA	NA
cg03312572	chr7	17979929	17979930	+	0.247953	0.17981	0.0681425	0.442549	1.65869e-06	0.000235687	22347	SNX13;SNX13	NM_015132;NM_015132	5'UTR;1stExon	Island	NA	NA
cg27118968	chr3	161090472	161090473	+	0.142986	0.088173	0.0548128	0.64	2.92694e-06	0.000341811	22358	C3orf57	NM_001040100	TSS1500	Island	NA	NA
cg13276704	chr3	8484059	8484060	-	0.103046	0.157782	-0.0547358	-0.569676	3.51151e-06	0.000382515	22443	NA	NA	NA	NA	NA	TRUE
cg10881360	chr1	24069720	24069721	-	0.137416	0.0826884	0.0547275	0.669431	1.30914e-08	1.12787e-05	22454	TCEB3	NM_003198	TSS200	Island	NA	NA
cg17208973	chr13	73301157	73301158	+	0.13089	0.0761761	0.0547144	0.709215	1.33107e-07	4.56328e-05	22467	C13orf37;C13orf34	NM_001071775;NM_024808	Body;TSS1500	N_Shore	NA	NA
cg02933679	chr1	13910224	13910225	-	0.171194	0.116501	0.0546937	0.518393	3.00067e-07	7.67139e-05	22490	PDPN;PDPN	NM_198389;NM_006474	TSS200;TSS200	Island	NA	TRUE
cg14006800	chr4	11652483	11652484	+	0.213746	0.293761	-0.0800152	-0.441076	5.45173e-07	0.000112463	22496	NA	NA	NA	NA	TRUE	NA
cg10892950	chr12	45626938	45626939	+	0.068453	0.123134	-0.0546812	-0.76298	7.14042e-08	3.06314e-05	22510	ANO6;ANO6;ANO6	NM_001142679;NM_001142680;NM_001025356	Body;Body;Body	NA	TRUE	TRUE
cg08944318	chr10	15139147	15139148	+	0.260214	0.189101	0.071113	0.440601	2.28766e-07	6.42242e-05	22542	RPP38;C10orf111;RPP38;C10orf111;RPP38	NM_183005;NM_153244;NM_006414;NM_153244;NM_001097590	TSS200;1stExon;TSS200;5'UTR;TSS200	Island	NA	NA
cg01556275	chr1	59245597	59245598	-	0.211588	0.290703	-0.0791158	-0.440464	1.77788e-06	0.000245986	22561	NA	NA	NA	N_Shore	NA	NA
cg23754772	chr18	12253859	12253860	-	0.130422	0.0758035	0.054619	0.710666	1.18408e-06	0.000189251	22584	CIDEA;CIDEA	NM_198289;NM_001279	TSS1500;TSS1500	N_Shore	NA	TRUE
cg23827572	chr12	114846313	114846314	-	0.370881	0.506714	-0.135834	-0.440028	3.86079e-07	9.01507e-05	22595	TBX5;TBX5	NM_080717;NM_000192	TSS200;TSS200	Island	TRUE	NA
cg15103181	chr19	35454479	35454480	-	0.311669	0.227117	0.0845519	0.439977	2.65038e-08	1.70619e-05	22605	ZNF792	NM_175872	Body	Island	NA	NA
cg12098645	chr12	69326716	69326717	+	0.130572	0.0759982	0.0545734	0.708927	6.59717e-07	0.000128642	22631	CPM;CPM;CPM	NM_001005502;NM_198320;NM_001874	5'UTR;5'UTR;5'UTR	N_Shore	NA	TRUE
cg14320087	chr8	74005537	74005538	-	0.135631	0.081104	0.0545266	0.676727	3.65272e-06	0.000391909	22689	C8orf84	NM_153225	TSS200	Island	NA	NA
cg06034096	chr1	74663680	74663681	-	0.299944	0.218632	0.0813122	0.438982	2.6709e-07	7.15486e-05	22700	LRRIQ3;LRRIQ3;TNNI3K;FPGT	NM_001105659;NM_001105659;NM_001112808;NM_003838	1stExon;5'UTR;TSS1500;TSS1500	N_Shore	TRUE	NA
cg20095920	chr10	32217009	32217010	-	0.123344	0.0688428	0.0545007	0.758096	6.61354e-08	2.91943e-05	22719	ARHGAP12	NM_018287	5'UTR	Island	NA	TRUE
cg22471230	chr3	154797779	154797780	+	0.105195	0.0506959	0.0544992	0.924408	4.61697e-09	6.58456e-06	22723	MME;MME;MME;MME;MME	NM_007287;NM_007289;NM_007288;NM_007287;NM_000902	5'UTR;TSS1500;TSS200;1stExon;5'UTR	Island	NA	TRUE
cg27519411	chr1	67390349	67390350	-	0.126009	0.0715275	0.0544811	0.738339	1.83681e-10	1.44892e-06	22744	MIER1;MIER1;WDR78;MIER1;MIER1;WDR78;MIER1;MIER1;MIER1;MIER1	NM_001146112;NM_001077700;NM_024763;NM_001146110;NM_001146111;NM_207014;NM_001146113;NM_001077702;NM_020948;NM_001077703	TSS1500;TSS1500;1stExon;TSS1500;TSS1500;1stExon;TSS1500;TSS1500;TSS1500;TSS1500	N_Shore	NA	NA
cg24413235	chr2	27851648	27851649	+	0.306699	0.223677	0.083022	0.438597	2.53345e-08	1.66799e-05	22745	CCDC121;CCDC121;GPN1;GPN1;CCDC121;GPN1;CCDC121;GPN1;CCDC121;GPN1	NM_001142682;NM_001142683;NR_026735;NM_001145047;NM_024584;NM_001145049;NM_001142683;NM_001145048;NM_001142682;NM_007266	5'UTR;1stExon;TSS1500;Body;5'UTR;5'UTR;5'UTR;5'UTR;1stExon;TSS1500	NA	NA	TRUE
cg19593767	chr20	42544666	42544667	+	0.260074	0.189277	0.0707978	0.438585	2.84224e-08	1.77786e-05	22746	TOX2;TOX2;TOX2	NM_001098796;NM_001098797;NM_032883	TSS200;Body;TSS200	Island	NA	TRUE
cg02008544	chr8	22926600	22926601	+	0.252213	0.183477	0.0687357	0.438576	1.87992e-07	5.65077e-05	22747	TNFRSF10B;TNFRSF10B;TNFRSF10B;TNFRSF10B;TNFRSF10B	NM_147187;NM_147187;NM_003842;NR_027140;NM_003842	5'UTR;1stExon;5'UTR;Body;1stExon	Island	NA	NA
cg22535057	chr3	9542104	9542105	-	0.335844	0.245268	0.0905767	0.438112	1.16724e-08	1.07188e-05	22802	LHFPL4	NM_198560	3'UTR	NA	NA	NA
cg07291445	chr7	39015928	39015929	+	0.155097	0.100689	0.054408	0.576801	7.20404e-07	0.000135965	22840	NA	NA	NA	Island	NA	NA
cg12816936	chr3	128806370	128806371	+	0.159335	0.219365	-0.0600292	-0.437759	4.32394e-06	0.000435101	22846	NA	NA	NA	NA	NA	NA
cg15087571	chr7	5462185	5462186	+	0.135472	0.0810827	0.0543891	0.67549	3.1643e-08	1.8876e-05	22864	TNRC18	NM_001080495	5'UTR	Island	NA	NA
cg13286318	chr8	57906058	57906059	+	0.251076	0.182818	0.0682581	0.43723	8.53046e-07	0.000152132	22894	IMPAD1	NM_017813	1stExon	Island	NA	NA
cg12566780	chr7	92157604	92157605	-	0.139909	0.085563	0.0543462	0.649565	4.40051e-07	9.83925e-05	22901	PEX1;C7orf64	NM_000466;NM_032120	Body;TSS1500	Island	NA	NA
cg00772714	chr1	15479360	15479361	+	0.148679	0.094352	0.0543271	0.604654	9.72744e-07	0.000166434	22927	TMEM51;TMEM51;TMEM51;TMEM51;C1orf126	NM_018022;NM_001136216;NM_001136217;NM_001136218;NR_027136	TSS1500;5'UTR;5'UTR;TSS1500;TSS1500	Island	NA	NA
cg16000544	chr8	42995380	42995381	-	0.316817	0.231443	0.0853737	0.436798	1.42295e-08	1.18197e-05	22941	HGSNAT	NM_152419	TSS1500	Island	NA	NA
cg18732032	chr6	10419867	10419868	+	0.234532	0.170757	0.0637751	0.435973	5.17944e-08	2.5431e-05	23032	TFAP2A	NM_001042425	TSS200	Island	NA	TRUE
cg21144462	chr17	42082647	42082648	+	0.34636	0.253502	0.0928576	0.43552	3.73616e-08	2.07819e-05	23077	PYY;NAGS	NM_004160;NM_153006	TSS1500;Body	Island	TRUE	TRUE
cg23224405	chr12	12715060	12715061	+	0.0612551	0.00706045	0.0541947	2.06234	4.65207e-07	0.00010202	23100	DUSP16;DUSP16	NM_030640;NM_030640	1stExon;5'UTR	Island	NA	NA
cg06937549	chr5	179046350	179046351	-	0.0807538	0.134947	-0.0541927	-0.67549	3.28421e-06	0.000366311	23107	HNRNPH1	NM_005520	Body	N_Shelf	NA	NA
cg02712294	chr8	41559393	41559394	+	0.156686	0.102528	0.054158	0.566847	4.44817e-07	9.89795e-05	23142	ANK1;ANK1;ANK1;ANK1;ANK1	NM_020476;NM_020475;NM_001142446;NM_020477;NM_000037	Body;Body;Body;Body;Body	Island	TRUE	NA
cg22122760	chr6	33160946	33160947	-	0.218889	0.159406	0.0594827	0.434161	2.86541e-07	7.42801e-05	23208	COL11A2;COL11A2;COL11A2;COL11A2	NM_080679;NM_001163771;NM_080681;NM_080680	TSS1500;TSS1500;TSS1500;TSS1500	Island	NA	TRUE
cg19587038	chr1	46598331	46598332	-	0.115676	0.0615857	0.0540906	0.811968	1.99386e-06	0.000264879	23218	PIK3R3;PIK3R3;PIK3R3	NM_001114172;NM_003629;NM_003629	5'UTR;1stExon;5'UTR	Island	NA	NA
cg21530174	chr5	151031796	151031797	+	0.285611	0.208817	0.0767946	0.433979	7.63133e-10	2.80726e-06	23228	NA	NA	NA	NA	NA	NA
cg16163324	chr1	46712932	46712933	-	0.308118	0.225508	0.0826102	0.433787	2.93478e-08	1.80849e-05	23256	RAD54L;RAD54L	NM_003579;NM_001142548	TSS1500;TSS1500	NA	NA	NA
cg11906173	chr12	125473388	125473389	+	0.138279	0.0842419	0.0540376	0.653878	7.00802e-07	0.000133618	23289	DHX37	NM_032656	Body	N_Shore	NA	NA
cg15766595	chr6	28890891	28890892	+	0.128431	0.0744155	0.0540155	0.713588	4.36677e-11	7.49636e-07	23310	TRIM27	NM_006510	Body	N_Shore	NA	NA
cg20317738	chr1	9749717	9749718	+	0.145548	0.0915428	0.0540049	0.615269	2.0776e-06	0.000272027	23328	PIK3CD	NM_005026	5'UTR	Island	NA	NA
cg25231972	chr10	31608136	31608137	+	0.285953	0.209214	0.0767391	0.433029	3.05158e-07	7.75874e-05	23334	ZEB1;LOC220930;ZEB1;ZEB1;ZEB1;ZEB1	NR_024286;NR_024284;NM_030751;NM_030751;NR_024287;NR_024285	Body;TSS200;1stExon;5'UTR;Body;Body	Island	NA	TRUE
cg10599444	chr14	23305941	23305942	-	0.0879315	0.141885	-0.0539534	-0.633133	2.89359e-06	0.00033937	23381	MMP14;MMP14	NM_004995;NM_004995	5'UTR;1stExon	Island	NA	NA
cg06276429	chr6	33167798	33167799	+	0.306802	0.224728	0.082074	0.432592	1.2581e-08	1.10544e-05	23383	SLC39A7;RXRB;SLC39A7	NM_006979;NM_021976;NM_001077516	TSS1500;Body;TSS1500	N_Shore	NA	NA
cg18780217	chr12	112204756	112204757	-	0.134081	0.0801304	0.0539509	0.676797	1.82645e-08	1.3743e-05	23385	ALDH2;ALDH2	NM_000690;NM_000690	5'UTR;1stExon	Island	NA	TRUE
cg20994686	chr17	71306668	71306669	-	0.343583	0.251982	0.0916003	0.432578	4.54406e-09	6.56133e-06	23385	CDC42EP4	NM_012121	5'UTR	N_Shore	NA	NA
cg11932640	chr4	4861200	4861201	-	0.13613	0.0821791	0.0539504	0.664736	1.87947e-07	5.65077e-05	23387	MSX1	NM_002448	TSS200	N_Shore	NA	NA
cg20722590	chr16	58061473	58061474	-	0.260556	0.354932	-0.0943765	-0.431702	4.89107e-06	0.000469559	23480	MMP15	NM_002428	Body	Island	NA	NA
cg26470479	chr17	40805923	40805924	-	0.129668	0.0758126	0.0538553	0.702739	1.01619e-06	0.000170969	23496	NA	NA	NA	Island	TRUE	NA
cg24105280	chr12	6797846	6797847	+	0.108486	0.0546345	0.0538512	0.874337	3.01631e-07	7.69016e-05	23501	ZNF384;ZNF384;ZNF384;ZNF384;ZNF384;ZNF384;ZNF384	NM_001039918;NM_001039919;NM_133476;NM_001039916;NM_001135734;NM_001039917;NM_001039920	5'UTR;5'UTR;5'UTR;TSS200;5'UTR;5'UTR;5'UTR	N_Shore	NA	NA
cg01342981	chr2	127415063	127415064	+	0.172444	0.236017	-0.0635722	-0.431299	3.60852e-06	0.000388968	23510	GYPC;GYPC	NM_016815;NM_002101	Body;Body	S_Shore	TRUE	TRUE
cg13911393	chr17	37894944	37894945	+	0.0936529	0.0398442	0.0538086	1.05626	1.21079e-06	0.000191832	23557	GRB7;GRB7	NM_005310;NM_001030002	5'UTR;5'UTR	NA	NA	NA
cg15913680	chr11	72353343	72353344	+	0.148008	0.094232	0.0537757	0.600196	2.37321e-07	6.59073e-05	23600	PDE2A;PDE2A;PDE2A;PDE2A	NM_001143839;NR_026572;NM_001146209;NM_002599	1stExon;Body;Body;Body	Island	TRUE	NA
cg12830327	chr11	85339628	85339629	+	0.338101	0.248384	0.0897164	0.429986	1.95967e-08	1.43948e-05	23645	TMEM126B;DLG2	NM_018480;NM_001142699	TSS200;TSS1500	Island	NA	TRUE
cg26295435	chr16	67682065	67682066	-	0.25245	0.343533	-0.0910837	-0.429806	2.72526e-06	0.000327106	23661	RLTPR	NM_001013838	Body	Island	NA	NA
cg02473781	chr22	22007095	22007096	-	0.255749	0.187292	0.0684565	0.429729	3.17766e-06	0.000359298	23667	MIR130B;MIR301B	NR_029845;NR_030622	TSS1500;TSS200	S_Shore	NA	NA
cg13494704	chr6	30658635	30658636	+	0.100106	0.0463933	0.053713	0.965302	2.34057e-08	1.58693e-05	23678	NRM	NM_007243	1stExon	S_Shelf	NA	NA
cg06082548	chr10	134598908	134598909	-	0.39085	0.287648	0.103202	0.429454	1.36155e-06	0.00020732	23691	NKX6-2	NM_177400	Body	Island	NA	NA
cg18615051	chr20	30062996	30062997	-	0.139912	0.0862402	0.0536721	0.639407	1.48731e-08	1.2052e-05	23724	REM1	NM_014012	TSS200	Island	NA	NA
cg08286799	chr16	89989483	89989484	-	0.111152	0.0574992	0.0536526	0.843873	6.67264e-09	8.03324e-06	23749	TUBB3	NM_006086	TSS1500	Island	NA	NA
cg27232482	chr1	159174001	159174002	-	0.269279	0.36583	-0.0965516	-0.428376	2.09872e-07	6.09831e-05	23796	DARC;DARC	NM_001122951;NM_002036	TSS1500;TSS1500	NA	NA	NA
cg25332717	chr2	106020669	106020670	-	0.190516	0.259806	-0.0692899	-0.428205	2.24254e-06	0.000285166	23817	FHL2	NM_201557	5'UTR	NA	TRUE	TRUE
cg03638172	chr7	4922944	4922945	-	0.124829	0.0712346	0.0535943	0.730963	1.59827e-06	0.000229886	23824	RADIL	NM_018059	5'UTR	Island	NA	NA
cg11105980	chr13	37393381	37393382	+	0.193391	0.139808	0.0535836	0.441146	2.39762e-06	0.00029914	23836	RFXAP;RFXAP	NM_000538;NM_000538	5'UTR;1stExon	Island	NA	NA
cg25542733	chr7	73256925	73256926	+	0.105637	0.0520829	0.0535541	0.897336	2.32697e-09	4.70737e-06	23878	WBSCR27	NM_152559	TSS200	Island	NA	NA
cg26989316	chr11	68607257	68607258	-	0.146656	0.093103	0.0535529	0.603512	5.75226e-08	2.70385e-05	23881	CPT1A;CPT1A	NM_001876;NM_001031847	5'UTR;5'UTR	Island	NA	NA
cg07155478	chr3	197283151	197283152	+	0.302345	0.222251	0.0800939	0.427455	2.67205e-07	7.15486e-05	23901	BDH1;BDH1;BDH1	NM_203314;NM_004051;NM_203315	TSS1500;TSS1500;5'UTR	S_Shore	NA	NA
cg25837350	chr11	61584442	61584443	+	0.327086	0.240728	0.0863579	0.426993	5.97049e-09	7.54045e-06	23962	FADS1;FADS1	NM_013402;NM_013402	5'UTR;1stExon	Island	NA	NA
cg19059423	chr10	103051088	103051089	+	0.112265	0.0587852	0.0534801	0.829845	9.15326e-08	3.61994e-05	23969	NA	NA	NA	N_Shore	TRUE	NA
cg15985338	chr7	6048868	6048869	-	0.160042	0.106569	0.0534727	0.544703	3.49916e-06	0.000381707	23976	PMS2;PMS2;AIMP2	NM_000535;NR_003085;NM_006303	TSS200;TSS200;TSS200	Island	NA	NA
cg26482052	chr2	66660462	66660463	-	0.137529	0.0840852	0.053444	0.648961	1.50733e-06	0.000221794	24013	NA	NA	NA	Island	NA	NA
cg22688564	chr19	6271968	6271969	-	0.253345	0.34365	-0.0903054	-0.42537	3.54042e-06	0.000384219	24106	MLLT1	NM_005934	Body	Island	TRUE	TRUE
cg23606385	chr7	100136742	100136743	-	0.12049	0.0671223	0.0533676	0.758718	1.55686e-06	0.000226637	24119	AGFG2	NM_006076	TSS200	Island	NA	NA
cg18236211	chr4	13529864	13529865	+	0.298453	0.219716	0.078737	0.425199	6.5967e-08	2.91574e-05	24124	NA	NA	NA	Island	TRUE	NA
cg26224915	chr11	14665366	14665367	-	0.128645	0.0752896	0.0533553	0.700952	4.43409e-08	2.29121e-05	24131	PDE3B;PSMA1;PDE3B	NM_000922;NM_148976;NM_000922	1stExon;TSS200;5'UTR	Island	NA	TRUE
cg00422918	chr11	122847281	122847282	+	0.324993	0.239574	0.0854198	0.424667	2.88402e-07	7.4554e-05	24173	NA	NA	NA	N_Shore	NA	NA
cg24932585	chr19	12666317	12666318	-	0.291597	0.214736	0.076861	0.424391	2.01856e-06	0.000266783	24200	NA	NA	NA	Island	NA	NA
cg00841452	chr19	10535506	10535507	+	0.117933	0.0646506	0.0532827	0.777166	1.16015e-08	1.07188e-05	24219	PDE4A	NM_001111307	Body	Island	NA	NA
cg25105234	chr17	72919544	72919545	+	0.121164	0.0679198	0.0532446	0.751314	3.93936e-07	9.13868e-05	24264	OTOP2;USH1G	NM_178160;NM_173477	TSS1500;TSS200	Island	TRUE	NA
cg01736133	chr4	120605519	120605520	+	0.59742	0.804836	-0.207416	-0.423815	1.49228e-10	1.36677e-06	24269	NA	NA	NA	NA	TRUE	NA
cg04513185	chr2	136876652	136876653	-	0.161647	0.108407	0.0532401	0.535691	1.2207e-06	0.000192741	24273	CXCR4	NM_003467	TSS1500	N_Shore	NA	NA
cg20174699	chr12	50222232	50222233	-	0.12754	0.0743035	0.0532368	0.706191	6.78997e-07	0.000131078	24277	LOC100286844;NCKAP5L;LOC100286844;LOC100286844	NR_027500;NM_001037806;NR_027501;NR_027499	TSS200;TSS200;TSS200;TSS200	Island	NA	NA
cg14573448	chr7	27165187	27165188	+	0.176105	0.239626	-0.0635211	-0.423652	1.1364e-06	0.000184268	24284	HOXA3	NM_153631	5'UTR	S_Shore	NA	NA
cg05592363	chr5	78908495	78908496	+	0.145929	0.0927039	0.0532248	0.602395	2.89711e-06	0.00033937	24287	PAPD4;PAPD4;PAPD4;PAPD4;PAPD4;PAPD4	NM_001114393;NM_001114394;NM_001114393;NM_001114394;NM_173797;NM_173797	1stExon;1stExon;5'UTR;5'UTR;1stExon;5'UTR	Island	NA	NA
cg01152015	chr11	133820837	133820838	-	0.24311	0.329483	-0.0863732	-0.423576	1.00523e-07	3.83796e-05	24292	IGSF9B	NM_014987	Body	NA	TRUE	TRUE
cg15559833	chr2	218829609	218829610	+	0.192798	0.261949	-0.0691505	-0.42329	2.14777e-06	0.00027854	24318	NA	NA	NA	NA	TRUE	NA
cg05244720	chr10	102881456	102881457	+	0.297109	0.219029	0.0780808	0.423225	1.20465e-07	4.31167e-05	24322	TLX1NB	NM_001085398	5'UTR	N_Shore	NA	NA
cg18579396	chr17	41623924	41623925	-	0.118178	0.0650127	0.0531651	0.772939	6.78709e-08	2.96778e-05	24366	ETV4;ETV4	NM_001986;NM_001079675	TSS1500;TSS200	Island	NA	NA
cg08489883	chr20	21498294	21498295	+	0.254151	0.187084	0.0670672	0.422553	5.65617e-07	0.000115376	24389	NA	NA	NA	S_Shore	NA	NA
cg05420668	chr16	28891176	28891177	-	0.103785	0.0506476	0.0531377	0.907792	1.05949e-08	1.01672e-05	24402	ATP2A1;ATP2A1	NM_004320;NM_173201	Body;Body	Island	NA	NA
cg09992746	chr15	60285821	60285822	+	0.27899	0.377281	-0.0982908	-0.42236	3.51243e-06	0.000382525	24411	NA	NA	NA	N_Shore	TRUE	NA
cg00569385	chr1	151032336	151032337	+	0.13619	0.083066	0.0531235	0.651514	3.31665e-06	0.000368475	24424	MLLT11;CDC42SE1;MLLT11;CDC42SE1	NM_006818;NM_001038707;NM_006818;NM_020239	5'UTR;TSS1500;1stExon;TSS1500	Island	NA	NA
cg24054649	chr14	24604912	24604913	+	0.287816	0.212273	0.0755428	0.422088	1.77936e-07	5.45906e-05	24431	PSME1;PSME1	NM_006263;NM_176783	TSS1500;TSS1500	N_Shore	NA	NA
cg12093976	chr4	110833884	110833885	-	0.291659	0.215147	0.0765123	0.422053	6.95096e-07	0.000133057	24433	EGF	NM_001963	TSS200	NA	TRUE	NA
cg04721582	chr2	178257292	178257293	-	0.120555	0.0675018	0.0530531	0.752355	8.03e-09	8.86175e-06	24507	LOC100130691;AGPS	NR_026966;NM_003659	Body;TSS200	Island	NA	TRUE
cg22431184	chr17	37753528	37753529	-	0.158485	0.105438	0.0530471	0.545503	9.07615e-07	0.000159128	24513	NA	NA	NA	S_Shore	NA	NA
cg21219785	chr9	96215191	96215192	+	0.0985525	0.0455322	0.0530203	0.966997	5.28899e-09	7.01023e-06	24545	FAM120AOS;FAM120AOS;FAM120A	NM_198841;NM_198841;NM_014612	1stExon;5'UTR;Body	S_Shore	NA	NA
cg04591034	chr5	178017937	178017938	-	0.277824	0.204972	0.0728519	0.421037	1.80429e-06	0.00024838	24546	COL23A1	NM_173465	TSS1500	S_Shore	TRUE	TRUE
cg27256523	chr13	48877460	48877461	-	0.0991514	0.0461324	0.053019	0.959424	7.71569e-07	0.000142005	24547	RB1	NM_000321	TSS1500	Island	NA	NA
cg21907579	chr12	114845868	114845869	+	0.33471	0.451513	-0.116802	-0.420985	1.01121e-06	0.000170746	24551	TBX5;TBX5;TBX5;TBX5	NM_080717;NM_000192;NM_000192;NM_080717	1stExon;1stExon;5'UTR;5'UTR	Island	TRUE	NA
cg05379954	chr12	110433562	110433563	-	0.124279	0.0712856	0.0529937	0.724165	3.64187e-07	8.67877e-05	24575	GIT2;GIT2;GIT2;GIT2;GIT2;GIT2	NM_014776;NM_001135214;NM_057170;NM_057169;NM_001135213;NM_139201	Body;Body;Body;Body;Body;Body	N_Shore	NA	NA
cg24015817	chr6	96025855	96025856	+	0.248859	0.183458	0.0654011	0.420146	1.25397e-06	0.00019682	24637	MANEA	NM_024641	5'UTR	Island	NA	NA
cg19460713	chr2	201170819	201170820	+	0.154963	0.102025	0.0529378	0.558319	1.97963e-06	0.000263972	24638	SPATS2L;SPATS2L;SPATS2L;SPATS2L;SPATS2L	NM_001100422;NM_015535;NM_001100424;NM_015535;NM_001100423	TSS200;5'UTR;TSS200;1stExon;TSS1500	N_Shore	NA	TRUE
cg17847446	chr15	44039223	44039224	-	0.021403	0.0743305	-0.0529276	-1.42515	2.1941e-06	0.000282011	24652	PDIA3;CATSPER2P1	NM_005313;NR_002318	Body;TSS1500	S_Shore	NA	NA
cg19750643	chr11	44795814	44795815	-	0.0810827	0.133986	-0.0529033	-0.66068	2.21091e-06	0.000283209	24689	TSPAN18	NM_130783	5'UTR	NA	TRUE	NA
cg10628205	chr1	61547131	61547132	+	0.0478376	0.100704	-0.0528659	-0.936622	5.10403e-06	0.000482706	24733	NFIA;NFIA;NFIA;NFIA	NM_001145511;NM_005595;NM_001134673;NM_001145512	Body;TSS1500;TSS1500;TSS1500	N_Shore	NA	NA
cg15552529	chr18	66382471	66382472	+	0.289925	0.214317	0.0756075	0.41906	5.67535e-08	2.69523e-05	24760	CCDC102B;TMX3	NM_001093729;NM_019022	TSS200;TSS200	Island	NA	NA
cg09477292	chr4	6577027	6577028	+	0.302668	0.22397	0.0786977	0.418306	7.97554e-09	8.86175e-06	24824	MAN2B2	NM_015274	1stExon	Island	NA	NA
cg15840022	chr17	7359155	7359156	-	0.105559	0.0528075	0.0527516	0.879622	1.34513e-07	4.5945e-05	24879	CHRNB1	NM_000747	Body	NA	NA	NA
cg12564526	chr7	66767603	66767604	-	0.154516	0.101823	0.0526931	0.557013	1.04414e-06	0.000174084	24944	PMS2L4;STAG3L4	NR_022007;NM_022906	TSS200;TSS200	Island	NA	NA
cg03142697	chr21	36258497	36258498	-	0.0506342	0.103292	-0.0526578	-0.901843	1.33423e-06	0.000204375	24990	RUNX1;RUNX1;RUNX1	NM_001001890;NM_001122607;NM_001754	Body;Body;Body	N_Shore	NA	NA
cg05190577	chr11	61062843	61062844	+	0.134299	0.0816584	0.0526408	0.654724	1.75064e-06	0.000243745	25002	VWCE	NM_152718	TSS200	Island	NA	TRUE
cg20782850	chr6	117002205	117002206	-	0.109547	0.0569192	0.0526283	0.837093	3.94164e-08	2.14181e-05	25016	KPNA5	NM_002269	TSS200	Island	NA	NA
cg01301319	chr7	27153580	27153581	+	0.310438	0.41755	-0.107111	-0.416045	3.75951e-06	0.000399942	25077	HOXA3;HOXA3;HOXA3;HOXA3	NM_153631;NM_153632;NM_030661;NM_153632	5'UTR;1stExon;5'UTR;5'UTR	Island	NA	TRUE
cg03780561	chr16	19897093	19897094	+	0.0903303	0.0377477	0.0525826	1.07126	4.7131e-07	0.000102826	25082	GPRC5B	NM_016235	TSS1500	Island	NA	NA
cg18194821	chr1	52456341	52456342	+	0.130389	0.0778307	0.0525586	0.676636	2.80802e-08	1.76838e-05	25119	RAB3B;RAB3B	NM_002867;NM_002867	1stExon;5'UTR	Island	NA	NA
cg17510320	chr11	66360559	66360560	-	0.164082	0.111529	0.0525538	0.518475	3.73034e-09	5.95684e-06	25124	CCS;CCDC87	NM_005125;NM_018219	TSS200;TSS200	Island	NA	NA
cg15738605	chr3	186080208	186080209	+	0.135156	0.0826073	0.0525487	0.648406	1.62988e-06	0.000233106	25133	DGKG;DGKG;DGKG	NM_001080744;NM_001346;NM_001080745	TSS200;TSS200;TSS200	S_Shore	TRUE	TRUE
cg20874811	chr17	54991629	54991630	+	0.130761	0.0782264	0.0525351	0.67397	3.78088e-06	0.000401294	25155	TRIM25	NM_005082	TSS1500	Island	NA	NA
cg02435252	chr7	31232764	31232765	-	0.156899	0.10438	0.0525185	0.545134	8.26702e-07	0.000148692	25177	NA	NA	NA	Island	NA	TRUE
cg15455643	chr13	111040242	111040243	-	0.0866658	0.13917	-0.0525043	-0.625881	1.06333e-06	0.000176147	25200	COL4A2	NM_001846	Body	S_Shore	NA	NA
cg08949621	chr15	42265044	42265045	+	0.27079	0.200732	0.0700578	0.414082	1.47613e-07	4.8871e-05	25294	EHD4	NM_139265	TSS1500	S_Shore	NA	NA
cg20815701	chr1	110454063	110454064	+	0.151324	0.0988981	0.0524259	0.566982	3.02083e-06	0.000348995	25295	CSF1;CSF1;CSF1;CSF1	NM_000757;NM_172212;NM_172210;NM_172211	Body;Body;Body;Body	S_Shore	NA	NA
cg00013441	chr12	123258908	123258909	-	0.238429	0.176501	0.0619284	0.413653	7.18031e-07	0.000135675	25334	CCDC62;CCDC62;CCDC62	NM_201435;NR_027918;NM_032573	TSS200;TSS200;TSS200	NA	TRUE	TRUE
cg03698702	chr19	36236336	36236337	+	0.152927	0.100567	0.0523595	0.559299	5.16302e-06	0.000486179	25372	PSENEN;U2AF1L4;U2AF1L4	NM_172341;NM_144987;NM_001040425	TSS200;TSS200;TSS200	Island	NA	NA
cg16030113	chr17	58222754	58222755	-	0.184261	0.248684	-0.0644231	-0.413196	1.18306e-06	0.000189152	25385	NA	NA	NA	S_Shelf	NA	NA
cg07277818	chr5	137774639	137774640	-	0.218841	0.161858	0.0569826	0.413126	4.58798e-08	2.34459e-05	25391	REEP2	NM_016606	TSS200	NA	NA	NA
cg10608476	chr5	50761067	50761068	-	0.123845	0.176176	-0.0523314	-0.476107	2.49243e-06	0.000307494	25403	NA	NA	NA	NA	TRUE	NA
cg23680026	chr4	119200183	119200184	+	0.124916	0.0725872	0.0523287	0.70807	1.29688e-06	0.000201242	25408	SNHG8;SNORA24	NR_003584;NR_002963	Body;TSS200	Island	NA	NA
cg09504320	chr1	157164796	157164797	-	0.299242	0.222258	0.0769837	0.413006	6.3648e-07	0.000125537	25411	NA	NA	NA	Island	NA	NA
cg22876894	chr20	1783624	1783625	-	0.324336	0.241111	0.0832255	0.412976	2.04738e-06	0.00026963	25419	NA	NA	NA	N_Shore	NA	TRUE
cg26021273	chr7	156814112	156814113	-	0.268442	0.19913	0.0693113	0.412973	3.64958e-08	2.05042e-05	25421	NA	NA	NA	Island	NA	NA
cg09798023	chr7	27161624	27161625	+	0.321804	0.431578	-0.109774	-0.412339	1.31082e-06	0.000202388	25480	HOXA3	NM_153631	5'UTR	N_Shore	NA	NA
cg02062480	chr6	108487388	108487389	+	0.167738	0.115513	0.052225	0.501915	7.86712e-08	3.27801e-05	25541	NR2E1;NR2E1	NM_003269;NM_003269	5'UTR;1stExon	Island	TRUE	NA
cg00624617	chr5	153852554	153852555	+	0.27887	0.207118	0.0717514	0.411937	4.39169e-07	9.83344e-05	25549	NA	NA	NA	N_Shore	NA	NA
cg22197824	chr11	65431114	65431115	-	0.130753	0.0785475	0.0522051	0.668638	4.58945e-07	0.0001012	25568	RELA;RELA	NM_001145138;NM_021975	TSS1500;TSS1500	S_Shore	NA	NA
cg19532939	chr12	14996525	14996526	+	0.188006	0.25337	-0.0653639	-0.411546	2.68298e-07	7.16756e-05	25596	ART4	NM_021071	TSS200	NA	NA	NA
cg09010904	chr3	51573036	51573037	-	0.132735	0.0805719	0.0521635	0.656208	6.36158e-09	7.85212e-06	25623	NA	NA	NA	Island	NA	NA
cg18739800	chr6	27806020	27806021	+	0.143889	0.0917687	0.05212	0.596593	7.7521e-07	0.000142411	25670	HIST1H2BN;HIST1H2AK	NM_003520;NM_003510	TSS1500;1stExon	Island	NA	TRUE
cg04414295	chr14	102606318	102606319	+	0.11746	0.0653712	0.0520891	0.757962	1.21141e-06	0.000191832	25713	WDR20;WDR20;HSP90AA1;WDR20;WDR20;WDR20	NM_144574;NM_181302;NM_001017963;NM_181302;NM_181308;NM_181291	1stExon;1stExon;TSS1500;5'UTR;1stExon;1stExon	Island	NA	NA
cg16872847	chr19	39893195	39893196	-	0.117342	0.0652735	0.0520681	0.75849	2.45243e-09	4.76986e-06	25744	NA	NA	NA	Island	NA	NA
cg19571046	chr19	12175719	12175720	-	0.101979	0.049926	0.0520533	0.901978	1.34642e-08	1.14298e-05	25762	ZNF844	NM_001136501	Body	Island	NA	NA
cg17947461	chr1	87797169	87797170	-	0.346382	0.258215	0.0881669	0.410033	7.63602e-09	8.65361e-06	25778	LMO4	NM_006769	5'UTR	N_Shore	NA	TRUE
cg26918957	chr8	22926800	22926801	-	0.304517	0.226835	0.0776816	0.409254	2.82397e-08	1.7736e-05	25880	TNFRSF10B;TNFRSF10B;TNFRSF10B	NM_003842;NM_147187;NR_027140	TSS200;TSS200;TSS200	Island	NA	NA
cg13966878	chr15	54270693	54270694	+	0.115321	0.0633648	0.0519558	0.772464	2.86962e-07	7.43264e-05	25896	NA	NA	NA	NA	TRUE	NA
cg11590780	chr7	128470419	128470420	+	0.0836319	0.0316899	0.051942	1.1673	1.58078e-06	0.00022861	25910	FLNC;FLNC	NM_001458;NM_001127487	TSS200;TSS200	N_Shore	NA	NA
cg01728493	chr1	17866589	17866590	+	0.152943	0.101045	0.0518982	0.553225	2.83098e-07	7.38835e-05	25962	ARHGEF10L	NM_018125	5'UTR	Island	NA	TRUE
cg23692087	chr12	49318557	49318558	+	0.0917354	0.0398665	0.0518689	1.02868	1.1701e-07	4.2206e-05	26002	FKBP11;FKBP11;FKBP11;FKBP11	NM_001143782;NM_016594;NM_001143781;NM_001143781	Body;Body;5'UTR;1stExon	Island	TRUE	TRUE
cg16311192	chr7	91875427	91875428	-	0.218509	0.16221	0.0562993	0.408085	3.65159e-06	0.000391909	26009	KRIT1;ANKIB1;KRIT1;KRIT1;KRIT1;KRIT1	NM_194455;NM_019004;NM_004912;NM_194456;NM_194454;NM_001013406	TSS200;TSS200;TSS1500;TSS200;TSS200;TSS200	Island	NA	TRUE
cg24943329	chr1	27319836	27319837	+	0.0981567	0.0463122	0.0518445	0.941604	2.90494e-08	1.80102e-05	26031	TRNP1	NM_001013642	TSS1500	N_Shore	NA	NA
cg04079176	chr2	110962342	110962343	+	0.104872	0.156673	-0.0518016	-0.537	1.66724e-06	0.000236394	26088	NPHP1;NPHP1;NPHP1;NPHP1	NM_001128179;NM_207181;NM_000272;NM_001128178	Body;Body;Body;Body	N_Shore	TRUE	NA
cg25223263	chr11	119020168	119020169	-	0.177739	0.125938	0.051801	0.465779	4.73118e-06	0.000460071	26091	ABCG4;ABCG4	NM_001142505;NM_022169	TSS200;5'UTR	Island	NA	TRUE
cg01257145	chr5	74349804	74349805	+	0.307955	0.22975	0.0782055	0.407294	1.19581e-06	0.000190468	26100	NA	NA	NA	Island	NA	TRUE
cg04228202	chr8	42010339	42010340	-	0.129142	0.0773969	0.0517456	0.670909	2.96793e-08	1.81395e-05	26163	AP3M2;AP3M2	NM_006803;NM_001134296	TSS200;TSS200	Island	NA	NA
cg24141115	chr1	52831603	52831604	-	0.110648	0.058923	0.0517251	0.807748	2.94801e-07	7.56871e-05	26190	CC2D1B	NM_032449	5'UTR	Island	NA	NA
cg19031844	chr19	31210714	31210715	+	0.280757	0.209387	0.0713708	0.406341	3.99217e-06	0.000414074	26214	NA	NA	NA	Island	TRUE	TRUE
cg24156905	chr11	6440470	6440471	+	0.215607	0.160237	0.0553696	0.406263	1.56362e-06	0.000227407	26225	APBB1;APBB1	NM_001164;NM_145689	TSS200;5'UTR	Island	NA	NA
cg26585202	chr7	76751783	76751784	-	0.107502	0.0558217	0.0516802	0.836049	9.49523e-09	9.50284e-06	26248	CCDC146	NM_020879	TSS200	S_Shore	NA	NA
cg18948380	chr4	113558680	113558681	+	0.109814	0.0581466	0.0516672	0.81408	7.97961e-09	8.86175e-06	26271	LARP7;C4orf21;LARP7;LARP7	NM_016648;NM_018392;NM_015454;NM_015454	5'UTR;TSS1500;5'UTR;1stExon	Island	NA	TRUE
cg05131957	chr20	5986808	5986809	+	0.12114	0.0694911	0.0516488	0.722242	9.90508e-08	3.81602e-05	26293	CRLS1;CRLS1;CRLS1	NM_019095;NM_019095;NM_001127458	1stExon;5'UTR;TSS1500	Island	NA	NA
cg06127414	chr17	1179309	1179310	+	0.118495	0.0668731	0.0516221	0.741164	2.00617e-09	4.28091e-06	26341	NA	NA	NA	NA	NA	TRUE
cg17250947	chr3	42642016	42642017	-	0.141762	0.090162	0.0515997	0.599472	1.33078e-07	4.56328e-05	26372	NKTR	NM_005385	TSS200	Island	NA	NA
cg18050291	chr17	17399405	17399406	+	0.0891041	0.0375118	0.0515922	1.06066	2.92763e-07	7.53034e-05	26378	RASD1	NM_016084	1stExon	Island	NA	NA
cg02297616	chr1	40255140	40255141	+	0.306253	0.228973	0.0772797	0.404229	2.07218e-08	1.48559e-05	26429	BMP8B	NM_001720	TSS1500	Island	NA	NA
cg04576684	chr19	17414284	17414285	+	0.126059	0.0745154	0.0515439	0.686949	1.08394e-07	4.03544e-05	26450	ABHD8	NM_024527	TSS200	Island	NA	NA
cg09396181	chr3	13921839	13921840	+	0.125775	0.0742631	0.0515119	0.688245	2.24656e-07	6.35497e-05	26490	WNT7A	NM_004625	TSS1500	Island	NA	NA
cg21714212	chr6	30647104	30647105	-	0.302999	0.226612	0.0763874	0.403637	5.07996e-06	0.000481018	26498	KIAA1949;KIAA1949	NM_001134870;NM_133471	Body;Body	NA	NA	TRUE
cg13361843	chr2	71127137	71127138	-	0.163084	0.111643	0.0514413	0.508823	4.73891e-07	0.000103148	26579	VAX2	NM_012476	TSS1500	Island	TRUE	NA
cg16280098	chr14	23790882	23790883	-	0.15725	0.105811	0.0514396	0.53024	4.90605e-06	0.000469979	26582	PABPN1	NM_004643	1stExon	S_Shore	NA	NA
cg03855706	chr16	770778	770779	+	0.135524	0.084095	0.0514293	0.629071	3.75545e-06	0.000399694	26598	FAM173A	NM_023933	TSS1500	Island	NA	NA
cg16905586	chr3	49761211	49761212	-	0.0703041	0.0188941	0.05141	1.4747	5.23578e-07	0.000109944	26627	GMPPB;GMPPB;GMPPB;GMPPB	NM_021971;NM_021971;NM_013334;NM_013334	1stExon;5'UTR;1stExon;5'UTR	Island	NA	NA
cg17302176	chr4	139936680	139936681	-	0.100248	0.0488676	0.0513808	0.905212	4.21015e-08	2.23275e-05	26669	CCRN4L	NM_012118	TSS1500	Island	NA	NA
cg00220769	chr6	153305382	153305383	+	0.13044	0.0791081	0.0513315	0.656322	5.38923e-07	0.000111714	26727	FBXO5;FBXO5	NM_012177;NM_001142522	TSS1500;TSS1500	S_Shore	NA	NA
cg01060358	chr13	51483867	51483868	-	0.218498	0.163006	0.0554915	0.401356	2.34354e-07	6.52514e-05	26743	RNASEH2B;RNASEH2B	NM_024570;NM_001142279	TSS200;TSS200	Island	NA	TRUE
cg05879418	chr5	54455955	54455956	-	0.0149975	0.0663172	-0.0513197	-1.61022	2.05134e-06	0.000269961	26748	CDC20B;GPX8;CDC20B;CDC20B	NM_001145734;NM_001008397;NM_152623;NM_001170402	Body;TSS200;Body;Body	NA	NA	NA
cg03657549	chr7	128116813	128116814	+	0.124941	0.0736735	0.0512673	0.689484	5.51018e-08	2.64662e-05	26809	METTL2B;METTL2B	NM_018396;NM_018396	5'UTR;1stExon	Island	NA	NA
cg25430094	chr5	42423577	42423578	+	0.113537	0.0622784	0.0512585	0.773306	5.78322e-07	0.000117038	26818	GHR	NM_000163	TSS1500	Island	NA	NA
cg00814733	chr12	4382051	4382052	-	0.133257	0.0820637	0.0511933	0.637901	1.16078e-06	0.000186908	26911	CCND2	NM_001759	TSS1500	Island	TRUE	NA
cg04932082	chr6	91113506	91113507	+	0.110952	0.162124	-0.0511728	-0.509021	4.65473e-06	0.000454782	26927	NA	NA	NA	NA	TRUE	TRUE
cg12726354	chr15	28342256	28342257	-	0.251712	0.188405	0.0633074	0.399534	5.00738e-08	2.48495e-05	26945	OCA2	NM_000275	5'UTR	Island	NA	NA
cg13199615	chr1	155146785	155146786	-	0.293158	0.219853	0.0733056	0.399362	9.11692e-09	9.2919e-06	26956	KRTCAP2;TRIM46	NM_173852;NM_025058	TSS1500;Body	N_Shore	NA	NA
cg27139491	chr11	69519214	69519215	-	0.308618	0.231658	0.0769598	0.398861	9.51903e-08	3.72758e-05	27030	FGF19	NM_005117	TSS200	Island	TRUE	NA
cg23209537	chr7	5463409	5463410	-	0.341997	0.256998	0.0849993	0.398735	8.47926e-10	2.88755e-06	27048	TNRC18	NM_001080495	TSS1500	Island	NA	NA
cg00519851	chr10	43245080	43245081	+	0.294116	0.39087	-0.096754	-0.398513	3.31572e-07	8.13289e-05	27073	NA	NA	NA	N_Shelf	NA	NA
cg25561913	chr10	77161129	77161130	+	0.141214	0.0902272	0.0509871	0.59332	5.74713e-07	0.000116527	27210	ZNF503;C10orf41	NM_032772;NR_024421	1stExon;TSS200	Island	NA	NA
cg25422943	chr13	67804733	67804734	-	0.181258	0.130302	0.050956	0.446985	1.39525e-06	0.00021088	27262	PCDH9;PCDH9	NM_203487;NM_020403	TSS1500;TSS1500	Island	NA	NA
cg14575053	chr18	61616390	61616391	-	0.118084	0.0671299	0.0509539	0.731726	4.57232e-07	0.000100967	27266	HMSD	NM_001123366	TSS200	NA	TRUE	TRUE
cg24985331	chr17	38210911	38210912	-	0.15051	0.0995826	0.0509279	0.550649	1.00686e-10	1.13825e-06	27303	MED24;MED24	NM_001079518;NM_014815	TSS200;TSS200	Island	NA	NA
cg13810766	chr7	151542452	151542453	+	0.333814	0.442611	-0.108797	-0.396642	8.62868e-08	3.48079e-05	27334	PRKAG2	NM_016203	Body	NA	NA	NA
cg11027717	chr11	33713904	33713905	-	0.0645424	0.115445	-0.050903	-0.750926	2.55137e-06	0.000312684	27347	NA	NA	NA	NA	TRUE	NA
cg24177393	chr5	43037517	43037518	+	0.36524	0.483811	-0.118571	-0.396146	2.23673e-07	6.33312e-05	27384	NA	NA	NA	Island	NA	NA
cg05520308	chr17	77904256	77904257	+	0.290448	0.218415	0.072033	0.395458	1.23461e-07	4.37496e-05	27472	NA	NA	NA	Island	NA	TRUE
cg05046306	chr17	46698273	46698274	+	0.178997	0.238596	-0.0595984	-0.395436	4.96079e-06	0.000473507	27480	NA	NA	NA	N_Shore	NA	NA
cg09415754	chr6	10385392	10385393	+	0.256384	0.192553	0.0638304	0.395205	5.24734e-06	0.000491743	27509	NA	NA	NA	Island	NA	NA
cg09809285	chr5	188949	188950	+	0.114323	0.0635372	0.0507862	0.757552	8.11819e-07	0.000146927	27517	PLEKHG4B	NM_052909	3'UTR	N_Shelf	TRUE	NA
cg04338281	chr16	54962385	54962386	+	0.111693	0.060908	0.050785	0.779226	3.0056e-07	7.67341e-05	27520	NA	NA	NA	N_Shore	NA	NA
cg27038755	chr16	31129307	31129308	-	0.0951417	0.0443726	0.0507691	0.951384	1.37399e-07	4.65874e-05	27541	MYST1;MYST1	NM_182958;NM_032188	Body;Body	S_Shore	NA	NA
cg05310920	chr2	150186634	150186635	-	0.264072	0.198489	0.0655833	0.394586	1.77021e-06	0.000245219	27585	LYPD6	NM_194317	TSS1500	Island	NA	NA
cg26929394	chr11	112435198	112435199	+	0.0965222	0.147247	-0.0507252	-0.561881	4.85715e-06	0.000467336	27595	NA	NA	NA	NA	TRUE	NA
cg03465513	chr13	28550046	28550047	-	0.23994	0.180147	0.0597936	0.394471	5.25817e-06	0.000492622	27597	NA	NA	NA	Island	NA	NA
cg26817334	chr2	119613580	119613581	+	0.13293	0.0822332	0.0506969	0.631952	6.098e-08	2.80347e-05	27629	NA	NA	NA	Island	TRUE	NA
cg15951469	chr6	153536198	153536199	+	0.312218	0.413413	-0.101195	-0.394029	1.49233e-07	4.91962e-05	27645	NA	NA	NA	NA	TRUE	NA
cg00354941	chr4	48833206	48833207	+	0.200486	0.149817	0.0506688	0.397302	5.26034e-06	0.000492663	27664	OCIAD1;OCIAD1;OCIAD1;OCIAD1;OCIAD1;OCIAD1;OCIAD1;OCIAD1;OCIAD1	NM_001168254;NM_001079841;NM_001079839;NM_001079842;NM_017830;NM_001079840;NM_001079840;NM_001079841;NM_017830	TSS200;5'UTR;TSS200;TSS200;1stExon;5'UTR;1stExon;1stExon;5'UTR	Island	NA	NA
cg10368533	chr12	22778127	22778128	+	0.108975	0.0583072	0.0506675	0.800545	1.13497e-07	4.15154e-05	27667	ETNK1;ETNK1	NM_001039481;NM_018638	1stExon;1stExon	Island	NA	TRUE
cg25629442	chr17	77070844	77070845	+	0.255749	0.192337	0.0634121	0.393305	1.27263e-06	0.000198542	27718	ENGASE	NM_001042573	TSS200	NA	NA	NA
cg21313137	chr20	44462302	44462303	+	0.124209	0.073599	0.0506104	0.682928	6.85391e-08	2.98573e-05	27732	SNX21;SNX21;SNX21;SNX21	NM_152897;NM_001042632;NM_033421;NM_001042633	TSS200;TSS200;TSS200;TSS200	N_Shore	NA	TRUE
cg17810853	chr3	53879737	53879738	+	0.238083	0.178909	0.0591746	0.393135	1.35328e-08	1.14585e-05	27744	IL17RB;CHDH	NM_018725;NM_018397	TSS1500;5'UTR	Island	NA	TRUE
cg03868159	chr6	42532252	42532253	-	0.116741	0.0661441	0.050597	0.735081	2.31318e-06	0.000291349	27757	UBR2	NM_015255	Body	Island	NA	NA
cg12230071	chr15	65822924	65822925	-	0.129678	0.0790859	0.0505918	0.648833	8.01293e-07	0.000145591	27763	PTPLAD1;PTPLAD1	NM_016395;NM_016395	5'UTR;1stExon	Island	NA	NA
cg22357700	chr19	11805638	11805639	+	0.114913	0.0644018	0.0505114	0.747517	1.48481e-08	1.2052e-05	27885	NA	NA	NA	Island	NA	NA
cg26907082	chr1	18971840	18971841	-	0.313117	0.236291	0.0768262	0.391694	8.80648e-08	3.52135e-05	27917	PAX7;PAX7;PAX7	NM_013945;NM_002584;NM_001135254	Body;Body;Body	Island	NA	NA
cg23797200	chr17	40174494	40174495	-	0.379114	0.500477	-0.121362	-0.391651	2.00497e-06	0.000265742	27922	NKIRAS2;NKIRAS2;NKIRAS2;NKIRAS2;NKIRAS2	NM_001144928;NM_001144929;NM_001001349;NM_001144927;NM_017595	Body;Body;Body;Body;Body	S_Shelf	NA	NA
cg23978968	chr1	101704656	101704657	+	0.355146	0.46901	-0.113864	-0.391582	1.48016e-09	3.81145e-06	27933	S1PR1	NM_001400	Body	S_Shore	NA	TRUE
cg26022015	chr13	78493583	78493584	-	0.130016	0.0795465	0.0504697	0.644885	1.19461e-06	0.000190408	27949	EDNRB;EDNRB;EDNRB	NM_003991;NM_000115;NM_001122659	TSS1500;5'UTR;TSS1500	S_Shore	TRUE	NA
cg22924838	chr2	200715629	200715630	-	0.128531	0.0781108	0.0504205	0.652821	3.80224e-09	5.95684e-06	28012	NA	NA	NA	Island	NA	TRUE
cg05274755	chr14	33408401	33408402	+	0.230298	0.173283	0.0570153	0.390753	1.63754e-06	0.000233685	28028	NPAS3;NPAS3;NPAS3;NPAS3	NM_173159;NM_001164749;NM_022123;NM_001165893	TSS200;TSS200;TSS200;TSS200	NA	NA	TRUE
cg20235658	chr7	156815030	156815031	+	0.145081	0.094681	0.0504002	0.567024	2.69844e-06	0.000324951	28039	NA	NA	NA	S_Shore	TRUE	TRUE
cg20610891	chr12	52463737	52463738	-	0.119055	0.0686642	0.0503906	0.714205	1.44174e-06	0.000215634	28059	C12orf44;C12orf44	NM_001098673;NM_021934	TSS200;TSS200	Island	NA	NA
cg01499623	chr9	33075969	33075970	+	0.268437	0.354948	-0.0865111	-0.39034	2.62465e-06	0.000318381	28078	SMU1	NM_018225	Body	N_Shore	NA	NA
cg19468555	chr5	131746316	131746317	-	0.110662	0.060292	0.05037	0.779539	5.65576e-08	2.69144e-05	28079	C5orf56	NM_001013717	TSS1500	Island	NA	TRUE
cg04818710	chr14	102026294	102026295	+	0.141425	0.091063	0.0503618	0.583347	6.96585e-07	0.000133087	28087	DIO3	NM_001362	TSS1500	Island	NA	NA
cg19721211	chr15	51058100	51058101	-	0.11071	0.0603957	0.050314	0.777982	5.93628e-07	0.00011937	28152	SPPL2A	NM_032802	TSS200	Island	NA	NA
cg03284310	chr10	124894415	124894416	+	0.290794	0.219587	0.0712065	0.389732	4.13066e-06	0.000424143	28154	HMX3	NM_001105574	TSS1500	Island	NA	NA
cg15987211	chr1	24438941	24438942	+	0.323461	0.244553	0.0789076	0.38955	1.74943e-08	1.32929e-05	28174	MYOM3	NM_152372	TSS1500	NA	NA	TRUE
cg24631450	chr2	234262952	234262953	-	0.127295	0.0770088	0.0502858	0.658041	1.39785e-07	4.71207e-05	28197	DGKD	NM_152879	TSS200	NA	NA	TRUE
cg08553284	chr12	4381997	4381998	+	0.278348	0.210154	0.0681941	0.389299	2.84631e-06	0.000335865	28199	CCND2	NM_001759	TSS1500	Island	TRUE	NA
cg10521014	chr16	83950036	83950037	-	0.424626	0.559066	-0.134439	-0.38882	9.54406e-08	3.73193e-05	28266	NA	NA	NA	NA	NA	NA
cg26144458	chr21	38070148	38070149	-	0.271621	0.205116	0.0665046	0.388638	2.34396e-07	6.52514e-05	28287	NA	NA	NA	Island	NA	NA
cg21292957	chr21	34602922	34602923	+	0.105978	0.0557901	0.0501881	0.817912	1.03212e-08	9.98731e-06	28332	IFNAR2;IFNAR2;IFNAR2	NM_207585;NM_207584;NM_000874	5'UTR;5'UTR;5'UTR	Island	NA	NA
cg08587797	chr10	102988852	102988853	+	0.158264	0.108083	0.0501804	0.510919	3.13974e-06	0.00035715	28346	LBX1;FLJ41350	NM_006562;NR_029380	TSS200;TSS1500	Island	TRUE	NA
cg07702255	chr11	46143461	46143462	+	0.11378	0.0636127	0.0501674	0.749753	1.36458e-06	0.000207463	28366	PHF21A;PHF21A	NM_016621;NM_001101802	TSS1500;TSS1500	NA	NA	NA
cg24377330	chr3	149375961	149375962	+	0.102917	0.05275	0.0501667	0.847572	2.10559e-07	6.09968e-05	28369	WWTR1;WWTR1;WWTR1	NM_001168278;NM_001168280;NM_015472	5'UTR;TSS200;TSS200	Island	NA	NA
cg26008469	chr1	77685062	77685063	-	0.106722	0.0565999	0.0501221	0.809485	2.94935e-08	1.80849e-05	28446	PIGK	NM_005482	1stExon	Island	NA	TRUE
cg21153962	chr11	57102758	57102759	+	0.125779	0.0757015	0.0500779	0.663872	1.01396e-06	0.000170969	28503	SSRP1	NM_003146	5'UTR	N_Shore	NA	NA
cg14754439	chr10	101492642	101492643	-	0.107388	0.057369	0.0500186	0.801123	2.53175e-08	1.66799e-05	28593	COX15;CUTC;COX15	NM_004376;NM_015960;NM_078470	TSS1500;Body;TSS1500	S_Shore	NA	NA
cg13435718	chr1	63791922	63791923	+	0.291405	0.220632	0.0707731	0.386112	4.7142e-07	0.000102826	28606	NA	NA	NA	S_Shore	NA	NA
cg21890551	chr14	62035585	62035586	-	0.47921	0.36437	0.11484	0.38599	2.72551e-06	0.000327106	28621	NA	NA	NA	NA	TRUE	TRUE
cg10800280	chr6	36646508	36646509	-	0.157825	0.10782	0.0500043	0.510366	3.19456e-06	0.000360441	28622	CDKN1A;CDKN1A;CDKN1A;CDKN1A	NM_000389;NM_000389;NM_078467;NM_078467	5'UTR;1stExon;1stExon;5'UTR	Island	NA	NA
cg07404363	chr5	112197029	112197030	+	0.237473	0.179448	0.0580251	0.38547	7.90649e-08	3.28377e-05	28693	SRP19;SRP19	NM_003135;NM_003135	5'UTR;1stExon	Island	NA	NA
cg15394763	chr10	77054788	77054789	+	0.273365	0.206952	0.0664129	0.385286	5.42202e-07	0.000112093	28718	NA	NA	NA	Island	NA	NA
cg14387505	chr16	31538946	31538947	+	0.384479	0.505131	-0.120651	-0.384988	4.13318e-07	9.44182e-05	28756	AHSP	NM_016633	TSS1500	NA	NA	NA
cg16185834	chr20	25062819	25062820	-	0.313133	0.237462	0.0756701	0.384917	1.23853e-06	0.000195007	28764	VSX1;VSX1	NM_199425;NM_014588	TSS200;TSS200	Island	NA	TRUE
cg21063716	chr11	2292787	2292788	-	0.344757	0.261685	0.0830714	0.384893	2.23032e-06	0.000284548	28767	ASCL2	NM_005170	TSS1500	Island	NA	NA
cg16439512	chr15	57598924	57598925	+	0.33998	0.258135	0.0818444	0.38431	3.45439e-08	1.98983e-05	28852	LOC283663	NR_024433	Body	Island	TRUE	NA
cg16849024	chr19	41934210	41934211	+	0.307532	0.233449	0.0740825	0.383279	3.22392e-07	8.02093e-05	28962	B3GNT8	NM_198540	5'UTR	NA	NA	NA
cg03848127	chr5	100126093	100126094	+	0.320166	0.420562	-0.100396	-0.383029	5.33584e-07	0.000111104	28998	NA	NA	NA	NA	TRUE	NA
cg15155463	chr2	71693793	71693794	+	0.284876	0.216213	0.0686629	0.382426	1.43413e-07	4.80294e-05	29066	DYSF;DYSF;DYSF;DYSF;DYSF;DYSF;DYSF;DYSF;DYSF;DYSF;DYSF;DYSF;DYSF;DYSF	NM_001130987;NM_001130979;NM_001130980;NM_001130976;NM_001130981;NM_001130984;NM_001130983;NM_001130982;NM_001130455;NM_001130978;NM_001130985;NM_003494;NM_001130977;NM_001130986	TSS200;Body;Body;Body;Body;TSS200;TSS200;TSS200;TSS200;Body;TSS200;Body;Body;TSS200	Island	TRUE	TRUE
cg23455837	chr7	157809325	157809326	-	0.176015	0.23239	-0.0563753	-0.381913	4.11723e-06	0.000423138	29138	PTPRN2;PTPRN2;PTPRN2	NM_002847;NM_130842;NM_130843	Body;Body;Body	NA	NA	NA
cg27379715	chr2	875990	875991	+	0.509105	0.666394	-0.157288	-0.381836	4.07774e-08	2.19263e-05	29150	NA	NA	NA	NA	NA	NA
cg04268624	chr5	43037285	43037286	+	0.304209	0.399248	-0.0950396	-0.381253	5.0787e-08	2.51227e-05	29229	NA	NA	NA	Island	NA	NA
cg27190138	chr10	98479757	98479758	-	0.250395	0.189929	0.0604662	0.381216	1.40875e-06	0.000212345	29233	PIK3AP1	NM_152309	Body	Island	NA	TRUE
cg17972213	chr1	101704898	101704899	+	0.40583	0.531365	-0.125535	-0.380609	2.02469e-07	5.94332e-05	29323	S1PR1	NM_001400	Body	S_Shelf	NA	NA
cg14100214	chr7	64337958	64337959	+	0.422699	0.322392	0.100307	0.380477	6.03491e-07	0.000120673	29340	NA	NA	NA	NA	NA	TRUE
cg23866412	chr19	18337365	18337366	+	0.322436	0.245597	0.0768386	0.379203	1.14272e-06	0.000184806	29501	PDE4C;PDE4C	NM_001098818;NM_000923	TSS200;Body	Island	NA	NA
cg00841725	chr13	113655538	113655539	+	0.281532	0.21418	0.0673522	0.378998	2.37964e-06	0.000297618	29525	MCF2L;MCF2L	NM_001112732;NM_024979	Body;Body	N_Shore	TRUE	TRUE
cg05081498	chr4	190936289	190936290	+	0.226023	0.171497	0.0545267	0.378986	1.48827e-07	4.90974e-05	29526	NA	NA	NA	Island	NA	NA
cg14067770	chr11	615950	615951	-	0.405578	0.309795	0.095783	0.377972	1.57264e-06	0.000228003	29665	IRF7;IRF7;IRF7;IRF7;IRF7	NM_004031;NM_004029;NM_001572;NM_004029;NM_001572	TSS1500;5'UTR;1stExon;1stExon;5'UTR	Island	NA	NA
cg19933985	chr5	141739077	141739078	+	0.517749	0.675443	-0.157694	-0.377186	1.37762e-07	4.66422e-05	29757	NA	NA	NA	S_Shelf	TRUE	NA
cg25601889	chr12	57630456	57630457	-	0.356582	0.272307	0.084275	0.376871	2.8554e-07	7.41035e-05	29795	NDUFA4L2	NM_020142	Body	Island	TRUE	NA
cg10988041	chr14	38060564	38060565	+	0.294635	0.224733	0.069902	0.376061	6.20706e-07	0.000123159	29912	FOXA1	NM_004496	3'UTR	N_Shore	NA	TRUE
cg09293718	chr8	87076603	87076604	-	0.400205	0.522219	-0.122014	-0.375676	8.67242e-09	9.13897e-06	29960	PSKH2	NM_033126	Body	NA	TRUE	NA
cg19226358	chr2	129105529	129105530	-	0.210117	0.27559	-0.0654732	-0.375676	2.04604e-07	5.97948e-05	29961	NA	NA	NA	S_Shore	TRUE	TRUE
cg24626851	chr1	35350721	35350722	-	0.3129	0.238882	0.0740177	0.375624	2.80268e-07	7.35173e-05	29972	DLGAP3	NM_001080418	Body	N_Shore	TRUE	TRUE
cg06620092	chr1	114697523	114697524	-	0.332676	0.254287	0.0783893	0.374741	2.44779e-07	6.75332e-05	30098	SYT6	NM_205848	TSS1500	S_Shore	NA	NA
cg12738349	chr22	24236284	24236285	+	0.259487	0.197854	0.0616336	0.374649	6.72363e-07	0.00013028	30103	MIF	NM_002415	TSS1500	Island	NA	NA
cg07274998	chr10	126107781	126107782	-	0.292798	0.223554	0.0692434	0.374596	5.3566e-08	2.60525e-05	30109	OAT	NM_000274	TSS1500	Island	NA	NA
cg25107893	chr1	911601	911602	-	0.332842	0.254468	0.0783735	0.374448	4.40661e-06	0.000440095	30131	C1orf170	NR_027693	Body	N_Shore	NA	NA
cg02710534	chr5	141225619	141225620	+	0.298736	0.390171	-0.0914344	-0.374241	8.35935e-07	0.000149598	30165	NA	NA	NA	N_Shelf	NA	NA
cg21986718	chr6	127837548	127837549	-	0.318619	0.24355	0.0750695	0.374148	7.19069e-08	3.07181e-05	30178	C6orf174	NM_001012279	Body	Island	NA	NA
cg23204021	chr1	226411070	226411071	+	0.230263	0.175408	0.0548553	0.373913	9.68222e-07	0.00016609	30211	MIXL1	NM_031944	TSS1500	Island	NA	TRUE
cg23543396	chr10	28591431	28591432	-	0.329641	0.252191	0.0774509	0.373397	2.0071e-08	1.45577e-05	30282	NA	NA	NA	N_Shore	NA	NA
cg05504685	chr17	33700513	33700514	-	0.30321	0.231791	0.0714184	0.373367	1.13573e-07	4.15154e-05	30285	SLFN11;SLFN11;SLFN11;SLFN11;SLFN11;SLFN11;SLFN11;SLFN11;SLFN11	NM_001104587;NM_001104588;NM_001104589;NM_152270;NM_001104587;NM_152270;NM_001104588;NM_001104589;NM_001104590	5'UTR;5'UTR;5'UTR;5'UTR;1stExon;1stExon;1stExon;1stExon;5'UTR	Island	NA	TRUE
cg21937244	chr14	103406412	103406413	-	0.583635	0.758956	-0.175321	-0.373325	1.98364e-08	1.44524e-05	30291	CDC42BPB	NM_006035	Body	Island	NA	NA
cg00192773	chr16	30131641	30131642	+	0.642888	0.835364	-0.192476	-0.372738	1.06943e-07	3.99463e-05	30371	MAPK3;MAPK3;MAPK3	NM_001109891;NM_002746;NM_001040056	Body;Body;Body	N_Shelf	NA	NA
cg11909748	chr19	52956674	52956675	-	0.287145	0.219517	0.0676279	0.372565	3.47955e-06	0.000380105	30393	ZNF578	NM_001099694	TSS200	Island	NA	TRUE
cg05982345	chr11	48191068	48191069	+	0.309797	0.403996	-0.0941989	-0.37246	1.11641e-06	0.000181885	30403	PTPRJ	NM_002843	3'UTR	NA	TRUE	NA
cg20647467	chr7	121944705	121944706	-	0.307778	0.235577	0.0722008	0.371843	2.26137e-07	6.37562e-05	30498	FEZF1;FEZF1	NM_001160264;NM_001024613	TSS200;TSS200	N_Shore	NA	TRUE
cg20467658	chr15	89933347	89933348	-	0.292433	0.381	-0.0885664	-0.37055	7.62522e-07	0.000140698	30675	LOC254559	NR_015411	Body	NA	TRUE	NA
cg13477354	chr1	101705539	101705540	+	0.561357	0.728598	-0.16724	-0.370396	3.71095e-08	2.06985e-05	30694	S1PR1	NM_001400	Body	S_Shelf	NA	NA
cg26744079	chr10	77167091	77167092	-	0.786717	0.606593	0.180124	0.369749	5.00729e-06	0.000476375	30797	C10orf41;C10orf41	NR_024421;NR_024422	Body;Body	Island	NA	NA
cg05451912	chr6	26285795	26285796	-	0.289735	0.222052	0.0676834	0.369242	4.85158e-07	0.000104543	30861	HIST1H4H	NM_003543	TSS200	Island	NA	TRUE
cg15522570	chr14	50065333	50065334	-	0.350432	0.269157	0.0812754	0.368652	1.36852e-08	1.15081e-05	30936	PPIL5;PPIL5	NM_152329;NM_203467	TSS200;TSS200	Island	NA	TRUE
cg10433718	chr11	8054604	8054605	-	0.261542	0.200393	0.0611498	0.368093	3.51442e-06	0.000382652	31015	NA	NA	NA	S_Shore	TRUE	NA
cg23817637	chr10	129691429	129691430	+	0.611855	0.791696	-0.179841	-0.366478	9.05839e-07	0.000158973	31228	CLRN3	NM_152311	TSS1500	NA	NA	NA
cg05523500	chr3	73046033	73046034	-	0.275467	0.211712	0.0637551	0.364638	2.49553e-06	0.000307712	31476	PPP4R2	NM_174907	TSS200	Island	NA	NA
cg07433178	chr5	149999249	149999250	-	0.249091	0.323358	-0.0742668	-0.363613	2.59157e-06	0.000315947	31619	SYNPO;SYNPO	NM_001166208;NM_001166209	Body;Body	NA	NA	TRUE
cg23826582	chr6	31548612	31548613	+	0.25448	0.195568	0.0589119	0.363543	2.33326e-06	0.000293322	31632	LTB;LTB	NM_002341;NM_009588	Body;3'UTR	Island	NA	NA
cg05504541	chr21	27011462	27011463	-	0.32609	0.251296	0.0747945	0.363165	4.08751e-07	9.36519e-05	31670	JAM2	NM_021219	TSS200	N_Shore	NA	TRUE
cg20575761	chr14	57275166	57275167	+	0.273121	0.210145	0.0629759	0.362964	3.44581e-06	0.000377844	31710	OTX2	NM_021728	5'UTR	Island	NA	NA
cg19354746	chr22	50969673	50969674	-	0.362417	0.279636	0.0827809	0.362677	2.16387e-06	0.000279787	31746	TYMP;ODF3B;TYMP;TYMP	NM_001113756;NM_001014440;NM_001113755;NM_001953	TSS1500;Body;TSS1500;TSS1500	Island	TRUE	NA
cg15764058	chr3	66024691	66024692	-	0.281072	0.216865	0.0642071	0.359543	4.4154e-07	9.85816e-05	32200	MAGI1;MAGI1;MAGI1	NM_004742;NM_015520;NM_001033057	TSS200;TSS200;TSS200	Island	NA	NA
cg04535236	chr3	128200769	128200770	-	0.343549	0.443455	-0.0999059	-0.359048	8.77911e-08	3.51497e-05	32263	GATA2;GATA2;GATA2	NM_001145661;NM_032638;NM_001145662	Body;Body;Body	NA	TRUE	TRUE
cg17330048	chr5	80257322	80257323	+	0.361514	0.466315	-0.104801	-0.3585	3.95588e-07	9.16325e-05	32328	RASGRF2	NM_006909	Body	S_Shore	NA	NA
cg14130141	chr19	45406886	45406887	-	0.209412	0.271245	-0.0618335	-0.358188	3.1389e-06	0.00035715	32368	TOMM40;TOMM40;TOMM40	NM_001128916;NM_006114;NM_001128917	3'UTR;3'UTR;3'UTR	NA	NA	NA
cg25601086	chr8	110656394	110656395	-	0.296814	0.22938	0.067434	0.358062	4.02917e-06	0.000416725	32397	GOLSYN;GOLSYN;GOLSYN;GOLSYN;GOLSYN;GOLSYN;GOLSYN;GOLSYN;GOLSYN;GOLSYN;GOLSYN;GOLSYN;GOLSYN;GOLSYN;GOLSYN	NM_001099743;NM_001099751;NM_001099752;NM_001099754;NM_001099755;NM_001099749;NM_001099753;NM_001099744;NM_001099748;NM_001099747;NM_017786;NM_001099756;NM_001099745;NM_001099746;NM_001099750	Body;Body;Body;Body;5'UTR;5'UTR;Body;Body;Body;Body;Body;TSS1500;Body;5'UTR;Body	N_Shore	TRUE	NA
cg08246428	chr1	160160106	160160107	-	0.247321	0.319553	-0.0722311	-0.356937	4.24774e-06	0.000431291	32573	CASQ1	NM_001231	TSS200	NA	TRUE	NA
cg07094847	chr7	27160586	27160587	+	0.361935	0.465965	-0.104029	-0.355802	2.95518e-06	0.000344068	32734	HOXA3;HOXA3	NM_153631;NM_030661	5'UTR;TSS1500	N_Shore	NA	NA
cg24301350	chr2	200776224	200776225	+	0.293008	0.226888	0.0661196	0.355149	3.12865e-08	1.87599e-05	32836	C2orf69	NM_153689	1stExon	Island	NA	NA
cg05554543	chr4	167771886	167771887	+	0.352693	0.453882	-0.101189	-0.355008	1.60309e-06	0.0002304	32862	SPOCK3;SPOCK3	NM_001040159;NM_016950	Body;Body	NA	NA	NA
cg14780649	chr1	43534197	43534198	+	0.295188	0.228803	0.0663852	0.353879	2.4508e-08	1.63126e-05	33029	NA	NA	NA	Island	NA	TRUE
cg27112993	chr17	35242805	35242806	+	0.291962	0.375747	-0.0837848	-0.353287	8.25123e-07	0.000148536	33112	NA	NA	NA	NA	NA	NA
cg02905964	chr19	29704262	29704263	+	0.332666	0.258328	0.0743385	0.352808	1.97632e-06	0.000263607	33167	UQCRFS1	NM_006003	TSS200	Island	NA	NA
cg16563178	chr3	50358443	50358444	+	0.295915	0.22955	0.0663649	0.352804	1.43078e-07	4.80205e-05	33169	HYAL2;HYAL2	NM_003773;NM_033158	5'UTR;5'UTR	Island	NA	NA
cg19879479	chr6	80246572	80246573	-	0.34908	0.271246	0.0778338	0.352472	8.98709e-08	3.57251e-05	33225	LCA5;LCA5	NM_001122769;NM_181714	5'UTR;5'UTR	N_Shore	NA	NA
cg09796886	chr4	39640558	39640559	-	0.30899	0.239895	0.0690944	0.352186	3.81075e-09	5.95684e-06	33265	C4orf34	NM_174921	TSS200	Island	NA	NA
cg13773083	chr2	220197274	220197275	+	0.349359	0.271794	0.077565	0.350785	4.94872e-07	0.00010596	33478	RESP18	NM_001007089	Body	S_Shore	NA	NA
cg00647040	chr17	12634361	12634362	+	0.208851	0.269069	-0.0602183	-0.350674	6.92659e-07	0.000132798	33494	MYOCD;MYOCD;MYOCD	NM_001146313;NM_153604;NM_001146312	Body;Body;Body	NA	TRUE	NA
cg05938958	chr1	248224887	248224888	+	0.230678	0.29656	-0.0658817	-0.349063	3.0656e-07	7.78586e-05	33732	OR2L3;OR2L13	NM_001004687;NM_175911	1stExon;5'UTR	NA	NA	NA
cg11745084	chr20	47537722	47537723	-	0.268387	0.209105	0.0592815	0.345467	1.47154e-07	4.8773e-05	34277	ARFGEF2	NM_006420	TSS1500	N_Shore	NA	NA
cg17497049	chr19	56110871	56110872	-	0.237995	0.185192	0.0528034	0.34542	1.24994e-06	0.000196257	34289	FIZ1;FIZ1;ZNF524	NM_032836;NM_032836;NM_153219	5'UTR;1stExon;TSS1500	N_Shore	NA	NA
cg15208757	chr7	45961943	45961944	+	0.339755	0.265649	0.0741056	0.343511	8.84138e-07	0.000156439	34551	IGFBP3;IGFBP3	NM_000598;NM_001013398	TSS1500;TSS1500	S_Shore	NA	NA
cg04623165	chr2	10372402	10372403	-	0.617915	0.786331	-0.168415	-0.342797	4.25922e-08	2.23622e-05	34647	NA	NA	NA	NA	NA	NA
cg09258240	chr14	100613518	100613519	-	0.695457	0.546527	0.14893	0.342106	4.90675e-08	2.45683e-05	34754	DEGS2	NM_206918	Body	N_Shelf	NA	NA
cg06187986	chr7	38332633	38332634	+	0.499649	0.635955	-0.136306	-0.341929	2.32937e-07	6.51098e-05	34784	NA	NA	NA	NA	NA	NA
cg13983903	chr5	57751418	57751419	+	0.366963	0.467335	-0.100372	-0.34058	5.21049e-07	0.000109627	34999	PLK2	NM_006622	Body	N_Shelf	NA	NA
cg22870994	chr11	71340352	71340353	-	0.408946	0.520457	-0.111511	-0.340471	1.34215e-07	4.59012e-05	35016	NA	NA	NA	NA	NA	NA
cg19941170	chr5	172067912	172067913	-	0.282962	0.221487	0.0614753	0.339784	8.73686e-07	0.000155008	35128	NEURL1B	NM_001142651	TSS1500	N_Shore	NA	NA
cg25101327	chr2	119981142	119981143	-	0.23878	0.186614	0.0521659	0.339504	6.66617e-08	2.93258e-05	35185	STEAP3;STEAP3;STEAP3	NM_001008410;NM_018234;NM_182915	TSS1500;TSS1500;TSS1500	Island	NA	NA
cg00896370	chr3	147116807	147116808	-	0.269425	0.343518	-0.074093	-0.339322	3.56703e-07	8.55232e-05	35211	ZIC4;ZIC4;ZIC4	NM_001168378;NM_032153;NM_001168379	Body;Body;Body	S_Shore	NA	NA
cg13017319	chr6	26034442	26034443	+	0.36752	0.288684	0.0788362	0.337934	3.14589e-08	1.88174e-05	35461	HIST1H2AB	NM_003513	TSS1500	S_Shore	NA	NA
cg16998186	chr6	27205956	27205957	+	0.333848	0.26218	0.0716679	0.337209	3.19639e-06	0.00036056	35582	NA	NA	NA	NA	TRUE	NA
cg15581235	chr15	41708917	41708918	-	0.374441	0.294474	0.0799671	0.336443	1.95432e-08	1.43948e-05	35708	RTF1	NM_015138	TSS1500	Island	NA	NA
cg18731055	chr13	49108131	49108132	-	0.805129	0.636527	0.168602	0.334317	1.72875e-06	0.000242225	36059	RCBTB2	NM_001268	TSS1500	S_Shore	NA	NA
cg03628186	chr17	17739914	17739915	-	0.255045	0.200282	0.0547624	0.333908	1.32294e-06	0.000203717	36120	SREBF1;SREBF1	NM_004176;NM_001005291	Body;Body	Island	NA	NA
cg01287788	chr2	86362935	86362936	+	0.452515	0.572905	-0.12039	-0.333761	7.74443e-08	3.24227e-05	36141	SNORD94;PTCD3	NR_004378;NM_017952	TSS200;Body	NA	NA	NA
cg25417551	chr17	35767582	35767583	+	0.37001	0.291527	0.0784825	0.333748	2.09243e-07	6.08748e-05	36144	TADA2A;TADA2A;ACACA;TADA2A;ACACA;TADA2A;TADA2A	NM_001488;NM_133439;NM_198834;NM_001166105;NM_198839;NM_001488;NM_133439	1stExon;1stExon;TSS1500;5'UTR;TSS1500;5'UTR;5'UTR	S_Shore	NA	NA
cg02046552	chr8	21914287	21914288	+	0.489019	0.38602	0.102998	0.333519	2.99213e-06	0.000347236	36177	EPB49;EPB49;EPB49;EPB49	NM_001114135;NM_001114136;NM_001114139;NM_001114137	TSS1500;5'UTR;5'UTR;5'UTR	Island	NA	NA
cg18883538	chr19	43709754	43709755	-	0.39267	0.497237	-0.104566	-0.333059	4.10052e-06	0.000421701	36254	PSG4;PSG4;PSG4;PSG4	NM_213633;NM_213633;NM_002780;NM_002780	1stExon;5'UTR;1stExon;5'UTR	NA	NA	NA
cg07427211	chr16	696003	696004	-	0.239226	0.303671	-0.0644453	-0.331799	7.25872e-07	0.000136457	36480	FAM195A	NM_138418	Body	N_Shore	NA	TRUE
cg03726791	chr2	242529748	242529749	-	0.544746	0.687923	-0.143177	-0.33124	3.44677e-07	8.35998e-05	36587	THAP4;THAP4	NM_015963;NM_001164356	Body;Body	NA	NA	TRUE
cg09547692	chr1	91027278	91027279	+	0.306304	0.387643	-0.081339	-0.330162	2.45266e-07	6.7547e-05	36791	NA	NA	NA	NA	TRUE	NA
cg26049390	chr8	74268748	74268749	+	0.47031	0.592992	-0.122683	-0.328175	2.18698e-07	6.23415e-05	37148	NA	NA	NA	NA	TRUE	TRUE
cg05501426	chr16	1037381	1037382	-	0.365177	0.460947	-0.0957692	-0.327991	4.42848e-07	9.87786e-05	37171	NA	NA	NA	Island	NA	NA
cg03909902	chr12	108154529	108154530	-	0.398915	0.315779	0.0831364	0.327909	4.20807e-07	9.57514e-05	37186	PRDM4	NM_012406	5'UTR	Island	NA	NA
cg26700716	chr2	183730940	183730941	-	0.358072	0.283277	0.0747954	0.327726	3.83683e-06	0.000404526	37219	FRZB	NM_001463	1stExon	Island	TRUE	NA
cg14435695	chr11	71950660	71950661	-	0.385592	0.305243	0.0803497	0.327552	8.75575e-09	9.18173e-06	37242	PHOX2A	NM_005169	3'UTR	N_Shore	TRUE	NA
cg06515771	chr6	26614168	26614169	+	0.358959	0.28416	0.074799	0.326859	3.86066e-08	2.12521e-05	37358	NA	NA	NA	Island	TRUE	NA
cg02514519	chr11	61348922	61348923	+	0.325714	0.257663	0.0680518	0.326819	4.5833e-07	0.000101161	37368	SYT7	NM_004200	TSS1500	Island	NA	NA
cg04364504	chr16	58035198	58035199	+	0.339028	0.268316	0.0707117	0.326617	1.12665e-07	4.1314e-05	37399	C16orf57;ZNF319	NM_024598;NM_020807	TSS200;TSS1500	Island	NA	NA
cg03074984	chr11	64126431	64126432	-	0.301806	0.238661	0.0631441	0.326464	7.71417e-07	0.000142005	37423	RPS6KA4;RPS6KA4	NM_003942;NM_001006944	TSS200;TSS200	Island	TRUE	NA
cg21304211	chr1	112281877	112281878	-	0.338755	0.268252	0.0705029	0.325821	1.22181e-07	4.34955e-05	37551	C1orf183;C1orf183;C1orf183	NM_198926;NM_019099;NM_019099	Body;1stExon;5'UTR	Island	NA	NA
cg14697743	chr17	75448089	75448090	-	0.263273	0.208076	0.0551967	0.32551	4.54241e-06	0.000448154	37616	SEPT9;SEPT9;SEPT9;SEPT9;SEPT9;SEPT9	NM_001113492;NM_001113496;NM_001113493;NM_001113491;NM_006640;NM_001113494	Body;5'UTR;Body;Body;Body;Body	S_Shore	NA	NA
cg04250181	chr12	20966524	20966525	-	0.663726	0.83378	-0.170053	-0.324704	1.52849e-09	3.89979e-06	37763	SLCO1B3	NM_019844	5'UTR	NA	NA	NA
cg07470634	chr12	120666924	120666925	+	0.193924	0.245383	-0.0514586	-0.324628	3.30911e-06	0.000367903	37778	PXN;PXN;PXN	NM_025157;NM_001080855;NM_002859	5'UTR;Body;Body	NA	TRUE	NA
cg20161984	chr4	84205961	84205962	+	0.292726	0.231836	0.0608906	0.323987	6.07903e-07	0.000121242	37917	COQ2	NM_015697	1stExon	Island	NA	NA
cg05357209	chr7	872208	872209	-	0.448766	0.563908	-0.115142	-0.32306	5.17904e-06	0.000487191	38079	UNC84A;UNC84A	NM_025154;NM_001130965	5'UTR;Body	NA	TRUE	TRUE
cg14082075	chr9	135644622	135644623	+	0.260456	0.206222	0.0542344	0.322882	2.77516e-06	0.000330583	38114	C9orf98	NM_152572	Body	N_Shore	NA	TRUE
cg21048168	chr7	138458827	138458828	-	0.247188	0.311369	-0.0641804	-0.321404	1.05449e-06	0.000175246	38358	ATP6V0A4;ATP6V0A4;ATP6V0A4	NM_130840;NM_020632;NM_130841	5'UTR;5'UTR;TSS200	NA	NA	NA
cg24343823	chr10	133048362	133048363	-	0.244666	0.308213	-0.0635477	-0.32139	2.783e-06	0.000331092	38361	TCERG1L	NM_174937	Body	NA	NA	NA
cg27160537	chr7	608384	608385	-	0.293416	0.368811	-0.0753951	-0.320181	3.56092e-06	0.000385451	38563	PRKAR1B;PRKAR1B;PRKAR1B;PRKAR1B;PRKAR1B;PRKAR1B	NM_001164759;NM_001164762;NM_001164758;NM_001164760;NM_001164761;NM_002735	Body;Body;Body;Body;Body;Body	N_Shelf	NA	TRUE
cg21397124	chr4	11386127	11386128	-	0.422096	0.529316	-0.107221	-0.319781	4.75814e-07	0.000103347	38638	NA	NA	NA	NA	NA	NA
cg11535366	chr2	128422284	128422285	-	0.367774	0.461326	-0.0935523	-0.319203	2.60085e-06	0.000316358	38740	LIMS2;LIMS2;LIMS2;LIMS2	NM_001136037;NM_001161403;NM_017980;NM_001161404	Body;Body;TSS200;5'UTR	S_Shore	NA	TRUE
cg23907108	chr11	64405993	64405994	+	0.194462	0.245065	-0.0506028	-0.319031	4.6715e-06	0.000455652	38767	NRXN2;NRXN2;NRXN2	NM_138734;NM_138732;NM_015080	Body;Body;Body	Island	NA	TRUE
cg19619432	chr5	159797813	159797814	+	0.353946	0.443895	-0.0899487	-0.318633	6.88555e-07	0.000132207	38843	C1QTNF2	NM_031908	TSS200	S_Shore	TRUE	TRUE
cg11826638	chr7	103970195	103970196	+	0.349457	0.278227	0.0712303	0.318615	3.23247e-07	8.0298e-05	38846	LHFPL3	NM_199000	Body	S_Shore	NA	NA
cg10145436	chr10	94833054	94833055	+	0.294434	0.234154	0.0602801	0.318339	1.21771e-07	4.33831e-05	38893	CYP26A1;CYP26A1	NM_000783;NM_057157	TSS1500;TSS200	N_Shore	NA	NA
cg05449217	chr16	75034620	75034621	+	0.334357	0.26621	0.0681474	0.318142	1.11051e-07	4.11122e-05	38925	ZNRF1	NM_032268	Body	S_Shore	NA	NA
cg21544702	chr8	146223385	146223386	+	0.438142	0.54847	-0.110328	-0.317525	3.11819e-08	1.87457e-05	39038	ZNF252;TMED10P	NR_023392;NR_002807	Body;Body	NA	NA	NA
cg25612480	chr8	48920460	48920461	-	0.383333	0.479889	-0.096556	-0.316704	4.58349e-06	0.000450863	39182	UBE2V2	NM_003350	TSS1500	N_Shore	NA	NA
cg13512204	chr9	78506874	78506875	+	0.380044	0.303359	0.0766857	0.315824	4.33517e-09	6.39926e-06	39322	PCSK5	NM_006200	Body	Island	NA	TRUE
cg05880829	chr6	138867080	138867081	-	0.21639	0.271658	-0.0552679	-0.315133	5.29779e-06	0.000495327	39459	NHSL1	NM_020464	Body	NA	TRUE	NA
cg05479582	chr10	79396624	79396625	+	0.281406	0.224318	0.0570881	0.314564	4.78737e-06	0.000463249	39572	KCNMA1;KCNMA1;KCNMA1;KCNMA1	NM_001161353;NM_001161352;NM_002247;NM_001014797	Body;Body;Body;Body	Island	NA	NA
cg07021405	chr1	8292657	8292658	-	0.548376	0.684088	-0.135712	-0.313883	1.65153e-06	0.000235174	39700	NA	NA	NA	NA	NA	NA
cg06137123	chr11	129444480	129444481	-	0.668954	0.833909	-0.164955	-0.313774	1.28493e-07	4.49371e-05	39724	NA	NA	NA	NA	NA	NA
cg03760589	chr1	170630397	170630398	+	0.461252	0.575588	-0.114336	-0.313387	5.00186e-06	0.000476135	39797	NA	NA	NA	N_Shore	TRUE	NA
cg18087266	chr1	25257629	25257630	+	0.285551	0.357209	-0.0716578	-0.313194	4.66982e-06	0.000455584	39828	RUNX3;RUNX3	NM_004350;NM_001031680	TSS1500;Body	Island	NA	NA
cg05380885	chr1	183274661	183274662	+	0.424579	0.529482	-0.104903	-0.311958	3.00787e-06	0.000348226	40080	NMNAT2;NMNAT2	NM_015039;NM_170706	Body;TSS1500	NA	NA	NA
cg03542938	chr20	62677009	62677010	-	0.411577	0.51314	-0.101563	-0.311401	4.47958e-06	0.00044468	40202	NA	NA	NA	N_Shelf	NA	TRUE
cg23015407	chr3	49204239	49204240	-	0.421159	0.52484	-0.103681	-0.310888	1.0704e-07	3.99463e-05	40300	CCDC71	NM_022903	TSS1500	S_Shore	NA	NA
cg05043716	chr8	25166343	25166344	-	0.329306	0.410273	-0.0809667	-0.308739	2.39306e-06	0.000298812	40671	DOCK5	NM_024940	Body	NA	TRUE	TRUE
cg03051979	chr16	58283909	58283910	+	0.3045	0.244093	0.0604068	0.307702	5.59241e-07	0.000114492	40867	CCDC113;CCDC113;CCDC113;CCDC113	NM_014157;NM_001142302;NM_014157;NM_001142302	1stExon;1stExon;5'UTR;5'UTR	Island	NA	NA
cg05785598	chr3	49045655	49045656	-	0.301256	0.374822	-0.0735657	-0.306089	6.12951e-07	0.000121934	41172	WDR6	NM_018031	Body	S_Shore	NA	NA
cg21852117	chr7	25898296	25898297	-	0.295879	0.237446	0.0584336	0.30585	1.2551e-06	0.000196845	41220	NA	NA	NA	Island	TRUE	NA
cg14439629	chr11	31828040	31828041	+	0.333564	0.267955	0.0656085	0.305725	8.88228e-07	0.000156777	41245	PAX6;PAX6;PAX6	NM_001127612;NM_000280;NM_001604	5'UTR;5'UTR;5'UTR	S_Shore	NA	NA
cg14728864	chr19	48794276	48794277	-	0.293831	0.235998	0.0578327	0.304621	7.50302e-07	0.000138996	41440	NA	NA	NA	N_Shore	TRUE	NA
cg26348180	chr3	193852754	193852755	-	0.363516	0.292557	0.0709585	0.303961	5.08897e-06	0.000481747	41570	HES1	NM_005524	TSS1500	N_Shore	NA	NA
cg13943141	chr9	93205862	93205863	-	0.241179	0.300065	-0.0588866	-0.303858	1.77963e-07	5.45906e-05	41589	NA	NA	NA	NA	TRUE	NA
cg26706961	chr2	174869013	174869014	-	0.618202	0.764766	-0.146564	-0.302532	8.35311e-07	0.000149598	41847	NA	NA	NA	NA	TRUE	NA
cg01816783	chr11	71349753	71349754	+	0.383785	0.475179	-0.0913945	-0.301111	1.09797e-06	0.00018021	42136	NA	NA	NA	N_Shore	NA	NA
cg23151401	chr7	73149130	73149131	+	0.286507	0.230805	0.0557022	0.300202	3.23302e-06	0.000362933	42304	WBSCR26	NR_026690	TSS1500	N_Shelf	NA	NA
cg13093793	chr14	35099518	35099519	-	0.383694	0.309847	0.0738473	0.299694	3.92743e-08	2.14162e-05	42409	SNX6;SNX6	NM_152233;NM_021249	TSS200;TSS1500	S_Shore	NA	NA
cg03768916	chr10	49813307	49813308	-	0.470516	0.380392	0.0901238	0.299661	1.15987e-08	1.07188e-05	42418	ARHGAP22	NM_021226	TSS200	Island	TRUE	TRUE
cg10206933	chr10	133786713	133786714	-	0.332666	0.41176	-0.0790942	-0.29962	1.71289e-06	0.00024095	42422	BNIP3	NM_004052	Body	NA	TRUE	NA
cg21476673	chr17	46691543	46691544	+	0.277579	0.223754	0.0538242	0.298963	4.85564e-06	0.000467336	42565	HOXB8	NM_024016	Body	Island	NA	TRUE
cg20982412	chr3	54155626	54155627	-	0.32731	0.264212	0.063098	0.298783	2.32195e-07	6.499e-05	42596	CACNA2D3	NM_018398	TSS1500	Island	NA	TRUE
cg06711259	chr22	39095898	39095899	-	0.25848	0.320182	-0.0617016	-0.298445	1.88399e-06	0.000255557	42666	JOSD1	NM_014876	1stExon	N_Shore	NA	NA
cg18705846	chr17	42004516	42004517	-	0.297725	0.240386	0.0573392	0.297489	4.2447e-06	0.000431253	42878	NA	NA	NA	NA	NA	NA
cg24095222	chr5	161178787	161178788	+	0.522143	0.643677	-0.121534	-0.296765	5.94438e-09	7.52799e-06	43007	NA	NA	NA	NA	NA	NA
cg02438107	chr5	153855621	153855622	+	0.321396	0.396671	-0.0752748	-0.295305	3.18446e-06	0.000359826	43247	HAND1	NM_004821	Body	Island	NA	NA
cg07121199	chr1	205537752	205537753	-	0.36899	0.299012	0.0699778	0.294496	1.21767e-06	0.000192429	43430	MFSD4	NM_181644	TSS1500	Island	NA	NA
cg13920529	chr9	33402426	33402427	-	0.326696	0.402566	-0.0758702	-0.293179	1.5461e-06	0.000225534	43693	SUGT1P1;AQP7;AQP7	NR_003667;NM_001170;NM_001170	Body;1stExon;5'UTR	NA	NA	NA
cg06542865	chr20	2733698	2733699	+	0.345252	0.280043	0.0652082	0.292573	7.12715e-08	3.0616e-05	43810	EBF4	NM_001110514	Body	S_Shore	NA	NA
cg01972394	chr1	19229528	19229529	+	0.352795	0.286359	0.0664357	0.291807	3.38257e-06	0.000373454	43966	ALDH4A1;ALDH4A1	NM_003748;NM_170726	TSS1500;TSS1500	Island	NA	NA
cg21211213	chr5	158127763	158127764	-	0.583885	0.475282	0.108603	0.291359	3.87931e-06	0.000407403	44067	EBF1	NM_024007	Body	NA	TRUE	NA
cg08723977	chr5	85577255	85577256	-	0.574288	0.704023	-0.129736	-0.289293	9.25565e-09	9.34648e-06	44528	NBPF22P	NR_003719	TSS1500	NA	NA	NA
cg22734451	chr15	78219748	78219749	-	0.505113	0.619339	-0.114226	-0.288949	1.77847e-06	0.000245995	44594	LOC645752	NR_027024	TSS1500	NA	NA	NA
cg01340163	chr4	55990582	55990583	+	0.329809	0.405136	-0.075327	-0.28886	1.09466e-06	0.000179921	44615	KDR	NM_002253	Body	N_Shore	NA	NA
cg06615940	chr1	110211023	110211024	+	0.414064	0.337466	0.0765974	0.287408	2.91873e-07	7.51999e-05	44912	GSTM2;GSTM2	NM_000848;NM_001142368	Body;Body	S_Shore	TRUE	TRUE
cg27258450	chr19	56118086	56118087	-	0.258608	0.317721	-0.0591132	-0.286967	2.89799e-06	0.00033937	45016	NA	NA	NA	S_Shore	NA	NA
cg00800759	chr16	21291944	21291945	+	0.533321	0.652768	-0.119447	-0.2867	4.66802e-08	2.37465e-05	45074	CRYM	NM_001014444	5'UTR	N_Shelf	NA	NA
cg09256683	chr17	34313637	34313638	-	0.521549	0.638351	-0.116802	-0.286571	8.77032e-07	0.000155393	45119	CCL14;CCL14;CCL14-CCL15;CCL14-CCL15	NM_032962;NM_032963;NR_027922;NR_027921	1stExon;1stExon;Body;Body	NA	NA	NA
cg26714915	chr19	40999461	40999462	+	0.541085	0.66188	-0.120795	-0.28593	9.31875e-10	3.04174e-06	45242	SPTBN4	NM_020971	Body	S_Shelf	NA	NA
cg15416442	chr14	59244557	59244558	-	0.376655	0.461227	-0.0845725	-0.285377	4.14515e-06	0.000425347	45372	NA	NA	NA	NA	TRUE	NA
cg12260146	chr3	33840237	33840238	+	0.367812	0.300007	0.067805	0.285368	6.73504e-08	2.95059e-05	45375	PDCD6IP;PDCD6IP;PDCD6IP	NM_013374;NR_027868;NM_001162429	1stExon;Body;1stExon	Island	NA	NA
cg16536739	chr10	99532636	99532637	+	0.343363	0.420464	-0.0771006	-0.28474	2.01117e-07	5.91864e-05	45490	SFRP5	NM_003015	TSS1500	S_Shore	NA	TRUE
cg26214742	chr5	134735914	134735915	+	0.45017	0.367872	0.082298	0.284269	1.91905e-06	0.000258948	45585	H2AFY;H2AFY;H2AFY;H2AFY	NM_138610;NM_138609;NM_004893;NM_001040158	TSS1500;TSS1500;TSS1500;TSS1500	S_Shore	NA	NA
cg14612733	chr1	155103569	155103570	+	0.432138	0.528296	-0.0961588	-0.283905	3.92752e-06	0.000410005	45667	EFNA1;EFNA1	NM_182685;NM_004428	Body;Body	S_Shelf	NA	NA
cg17668756	chr10	73020218	73020219	-	0.335401	0.40962	-0.0742186	-0.28081	4.41445e-06	0.000440447	46399	UNC5B	NM_170744	Body	NA	TRUE	NA
cg00919013	chr8	12613847	12613848	+	0.561833	0.460742	0.101091	0.280657	4.15759e-07	9.48355e-05	46441	LONRF1	NM_152271	TSS1500	S_Shore	NA	NA
cg22490845	chr2	128429716	128429717	+	0.345504	0.421697	-0.0761932	-0.280154	4.0097e-06	0.000415496	46552	LIMS2;LIMS2;LIMS2	NM_001136037;NM_001161403;NM_001161404	Body;Body;5'UTR	N_Shelf	NA	NA
cg08971592	chr5	74904484	74904485	+	0.456447	0.556015	-0.0995676	-0.279126	1.97434e-08	1.44523e-05	46777	NA	NA	NA	N_Shelf	NA	NA
cg26821293	chr20	33880930	33880931	+	0.370871	0.45212	-0.0812487	-0.278964	5.45204e-07	0.000112463	46830	FAM83C	NM_178468	TSS1500	S_Shore	NA	NA
cg00027729	chr16	31285773	31285774	+	0.575879	0.700661	-0.124782	-0.278559	3.11461e-07	7.84583e-05	46929	ITGAM;ITGAM	NM_001145808;NM_000632	Body;Body	NA	NA	NA
cg25097567	chr5	39024284	39024285	-	0.464589	0.565582	-0.100993	-0.278343	4.42409e-06	0.000440985	46976	RICTOR	NM_152756	Body	NA	TRUE	NA
cg06162589	chr12	101550467	101550468	-	0.525277	0.638492	-0.113216	-0.276805	1.18647e-09	3.39272e-06	47333	SLC5A8	NM_145913	3'UTR	NA	NA	NA
cg16387436	chr6	24251735	24251736	-	0.446038	0.542316	-0.0962783	-0.276341	9.59046e-08	3.73862e-05	47425	DCDC2	NM_016356	Body	NA	TRUE	NA
cg08206623	chr11	2907334	2907335	-	0.532931	0.438366	0.0945648	0.276092	8.11629e-08	3.35416e-05	47473	CDKN1C;CDKN1C;CDKN1C	NM_000076;NM_001122631;NM_001122630	TSS1500;TSS1500;TSS1500	Island	NA	NA
cg11800577	chr13	61780589	61780590	-	0.38983	0.474012	-0.0841818	-0.275655	1.87195e-06	0.000254519	47577	NA	NA	NA	NA	NA	NA
cg01402409	chr4	78978133	78978134	-	0.354897	0.291604	0.063293	0.274834	4.24551e-06	0.000431253	47772	FRAS1;FRAS1	NM_025074;NM_001166133	TSS1500;TSS1500	N_Shore	NA	TRUE
cg06114987	chr16	86611714	86611715	-	0.4849	0.588648	-0.103748	-0.274572	2.03849e-07	5.96533e-05	47828	FOXL1	NM_005250	TSS1500	N_Shore	TRUE	NA
cg00677708	chr8	11197026	11197027	-	0.555406	0.673088	-0.117682	-0.272784	9.24435e-08	3.64663e-05	48274	TDH	NR_001578	TSS200	NA	NA	NA
cg08830818	chr3	122514143	122514144	-	0.346041	0.284736	0.061305	0.27262	2.18577e-06	0.000281421	48318	HSPBAP1;DIRC2	NM_024610;NM_032839	TSS1500;1stExon	Island	NA	NA
cg08577341	chr5	167001123	167001124	-	0.514272	0.424105	0.0901669	0.272271	2.90598e-07	7.49964e-05	48396	ODZ2	NM_001122679	Body	NA	TRUE	NA
cg13429145	chr19	49922356	49922357	-	0.471277	0.569296	-0.0980196	-0.267435	3.81749e-06	0.00040347	49598	NA	NA	NA	N_Shelf	NA	NA
cg23371656	chr4	156788491	156788492	+	0.474247	0.57262	-0.0983733	-0.266813	8.15253e-10	2.88755e-06	49738	ACCN5	NM_017419	TSS1500	NA	NA	NA
cg01201797	chr2	208635605	208635606	+	0.649292	0.538201	0.111091	0.266214	2.30946e-06	0.000291198	49894	FZD5	NM_003468	TSS1500	S_Shore	NA	NA
cg00806138	chr1	47881404	47881405	-	0.456594	0.551075	-0.0944811	-0.266026	1.97366e-06	0.000263328	49938	FOXE3	NM_012186	TSS1500	N_Shore	NA	TRUE
cg02657641	chr2	79366059	79366060	+	0.528754	0.637735	-0.108982	-0.265779	3.8018e-07	8.95402e-05	50002	REG1P	NR_002714	TSS1500	NA	NA	NA
cg18198461	chr8	143523293	143523294	+	0.347318	0.419263	-0.0719448	-0.264652	1.12512e-07	4.12904e-05	50279	NA	NA	NA	NA	NA	NA
cg05961700	chr2	169937750	169937751	-	0.580175	0.698601	-0.118426	-0.26383	1.95625e-07	5.79881e-05	50489	DHRS9;DHRS9;DHRS9;DHRS9	NM_005771;NM_001142271;NM_199204;NM_001142270	5'UTR;5'UTR;5'UTR;5'UTR	NA	NA	NA
cg07716052	chr11	32454748	32454749	-	0.351186	0.423563	-0.072377	-0.2635	2.74465e-06	0.000328656	50565	WT1;WT1;WT1;WT1	NM_024425;NM_024426;NM_000378;NM_024424	Body;Body;Body;Body	N_Shore	NA	NA
cg13983692	chr19	3808649	3808650	-	0.476097	0.573463	-0.0973656	-0.263396	2.85602e-06	0.000336668	50602	ZFR2	NM_015174	Body	N_Shelf	NA	NA
cg16523463	chr12	111358379	111358380	-	0.420179	0.506202	-0.0860228	-0.262998	3.54403e-06	0.000384475	50707	MYL2;MYL2	NM_000432;NM_000432	1stExon;5'UTR	NA	TRUE	NA
cg18183242	chr6	39277547	39277548	+	0.278516	0.336172	-0.0576562	-0.262839	3.99367e-06	0.000414113	50749	KCNK17;KCNK17	NM_031460;NM_001135111	Body;Body	N_Shelf	NA	NA
cg03440944	chr7	45023329	45023330	-	0.452771	0.545188	-0.0924175	-0.262679	1.46684e-07	4.87023e-05	50786	C7orf40	NR_003697	Body	N_Shelf	NA	NA
cg05202720	chr20	44486028	44486029	+	0.359114	0.297731	0.0613837	0.2624	4.03603e-07	9.27774e-05	50857	ACOT8;ZSWIM3;ACOT8	NM_005469;NM_080752;NM_005469	1stExon;TSS1500;5'UTR	NA	NA	NA
cg17645823	chr12	114846321	114846322	+	0.412317	0.496497	-0.08418	-0.262228	1.00339e-07	3.83796e-05	50904	TBX5;TBX5	NM_080717;NM_000192	TSS200;TSS200	Island	TRUE	NA
cg00206281	chr16	47178723	47178724	-	0.283952	0.342389	-0.058437	-0.261589	5.06788e-06	0.000480365	51072	NETO2	NM_018092	TSS1500	S_Shore	NA	NA
cg16639692	chr5	43037666	43037667	+	0.509044	0.612026	-0.102982	-0.261117	3.12467e-06	0.000356723	51196	NA	NA	NA	S_Shore	NA	NA
cg20120646	chr19	43423115	43423116	-	0.648376	0.778739	-0.130363	-0.260637	2.16965e-08	1.52154e-05	51327	PSG6;PSG6	NM_002782;NM_001031850	TSS1500;TSS1500	NA	NA	NA
cg20326928	chr1	16399560	16399561	+	0.331641	0.275206	0.0564356	0.26048	3.13161e-06	0.000357143	51365	FAM131C	NM_182623	Body	N_Shore	TRUE	NA
cg10011746	chr16	89865162	89865163	-	0.484174	0.581806	-0.097632	-0.260105	2.11403e-06	0.000275589	51456	FANCA;FANCA	NM_001018112;NM_000135	3'UTR;Body	NA	NA	NA
cg09468051	chr4	41879262	41879263	+	0.476364	0.572413	-0.096049	-0.260006	1.16236e-07	4.20058e-05	51486	NA	NA	NA	N_Shore	NA	NA
cg09683258	chr17	70429180	70429181	-	0.360039	0.433077	-0.0730384	-0.259882	2.08952e-06	0.000273326	51512	NA	NA	NA	NA	TRUE	NA
cg24035595	chr8	1613877	1613878	-	0.681604	0.817784	-0.13618	-0.259308	7.62953e-07	0.000140721	51667	DLGAP2	NM_004745	Body	N_Shelf	NA	NA
cg27569829	chr18	60984485	60984486	-	0.639904	0.767369	-0.127465	-0.258373	4.47577e-07	9.94064e-05	51877	BCL2	NM_000633	Body	N_Shore	NA	NA
cg17223809	chr1	86620676	86620677	-	0.298877	0.359218	-0.0603416	-0.257443	1.70439e-06	0.000240047	52131	COL24A1	NM_152890	Body	N_Shore	NA	TRUE
cg20777257	chr5	173841038	173841039	+	0.438487	0.525798	-0.0873104	-0.256621	8.6805e-07	0.000154242	52355	NA	NA	NA	NA	TRUE	NA
cg09697510	chr7	100737984	100737985	-	0.529361	0.634084	-0.104723	-0.255998	1.9815e-06	0.000264031	52524	NA	NA	NA	NA	NA	TRUE
cg10765857	chr11	6948101	6948102	-	0.371465	0.309587	0.0618782	0.255343	1.55043e-07	5.03987e-05	52717	ZNF215	NM_013250	5'UTR	Island	NA	TRUE
cg24575705	chr10	122220743	122220744	+	0.579887	0.693826	-0.11394	-0.254782	1.68942e-07	5.29089e-05	52884	PPAPDC1A	NM_001030059	Body	S_Shelf	NA	TRUE
cg06076610	chr10	116249681	116249682	-	0.343768	0.411792	-0.0680234	-0.253726	4.64244e-06	0.000454276	53165	ABLIM1;ABLIM1;ABLIM1;ABLIM1	NM_001003408;NM_001003407;NM_002313;NM_006720	Body;Body;Body;Body	NA	TRUE	NA
cg10522845	chr1	1397837	1397838	+	0.494133	0.590582	-0.0964496	-0.252558	3.15192e-06	0.000357609	53503	ATAD3C	NM_001039211	Body	S_Shore	NA	TRUE
cg24319143	chr6	312026	312027	+	0.37379	0.447021	-0.0732311	-0.251943	1.49327e-06	0.000220215	53667	DUSP22	NM_020185	Body	NA	NA	NA
cg03679394	chr11	70516997	70516998	+	0.477509	0.570278	-0.0927693	-0.251316	7.41939e-07	0.000137772	53854	SHANK2	NM_012309	Body	NA	TRUE	NA
cg04427490	chr19	708469	708470	+	0.460258	0.549733	-0.0894755	-0.251288	3.17115e-09	5.47623e-06	53858	PALM;PALM	NM_001040134;NM_002579	TSS1500;TSS1500	N_Shore	NA	TRUE
cg24670552	chr13	110436780	110436781	-	0.320413	0.38325	-0.062837	-0.251177	3.65019e-06	0.000391909	53893	IRS2	NM_003749	1stExon	Island	NA	NA
cg14192188	chr9	135586036	135586037	+	0.587389	0.700888	-0.113498	-0.25095	1.34639e-06	0.000205553	53961	NA	NA	NA	S_Shore	NA	NA
cg27513935	chr13	28552610	28552611	-	0.345085	0.28854	0.0565445	0.250238	2.9914e-06	0.000347236	54156	PRHOXNB	NM_001105577	Body	Island	TRUE	NA
cg03857198	chr3	152927597	152927598	+	0.46363	0.553333	-0.0897033	-0.250228	5.11449e-06	0.000483209	54160	NA	NA	NA	NA	TRUE	NA
cg13065121	chr1	204159498	204159499	-	0.419875	0.351443	0.0684317	0.250148	2.62202e-07	7.05759e-05	54184	KISS1	NM_002256	3'UTR	N_Shore	TRUE	TRUE
cg15285494	chr4	187811615	187811616	+	0.555404	0.661986	-0.106581	-0.249147	1.30176e-07	4.5264e-05	54476	NA	NA	NA	S_Shore	NA	NA
cg00577202	chr1	156784152	156784153	+	0.3652	0.305744	0.0594552	0.248901	3.79471e-06	0.000401934	54563	SH2D2A;SH2D2A;NTRK1;SH2D2A;SH2D2A;SH2D2A	NM_001161443;NM_001161442;NM_001007792;NM_003975;NM_001161441;NM_001161444	Body;Body;TSS1500;Body;Body;Body	S_Shore	NA	NA
cg12573119	chr4	78977690	78977691	+	0.385536	0.322949	0.0625874	0.248509	9.77961e-07	0.000166896	54680	FRAS1;FRAS1	NM_025074;NM_001166133	TSS1500;TSS1500	N_Shore	NA	TRUE
cg21038819	chr17	73507788	73507789	-	0.418007	0.497986	-0.0799788	-0.247154	2.15795e-06	0.000279468	55051	CASKIN2	NM_020753	Body	N_Shelf	NA	TRUE
cg26734579	chr19	10509596	10509597	-	0.608761	0.72437	-0.115609	-0.247126	5.37733e-06	0.000499782	55061	CDC37	NM_007065	Body	S_Shelf	NA	NA
cg24186459	chr3	181459418	181459419	+	0.476677	0.567603	-0.0909259	-0.247113	1.55172e-07	5.04016e-05	55068	NA	NA	NA	NA	TRUE	NA
cg04872541	chr10	102090406	102090407	-	0.416358	0.495874	-0.0795164	-0.246714	3.88326e-06	0.000407403	55183	PKD2L1	NM_016112	TSS200	NA	NA	NA
cg24406619	chr1	53611984	53611985	+	0.33152	0.394895	-0.0633748	-0.245577	5.0375e-06	0.000478659	55510	NA	NA	NA	NA	TRUE	TRUE
cg26287741	chr6	138867125	138867126	-	0.286556	0.341312	-0.0547559	-0.244447	3.36798e-06	0.000372215	55833	NHSL1	NM_020464	Body	NA	TRUE	NA
cg03784436	chr7	19145530	19145531	+	0.572648	0.680174	-0.107527	-0.244337	3.51317e-07	8.47666e-05	55874	NA	NA	NA	N_Shore	TRUE	NA
cg00511464	chr4	40518041	40518042	-	0.441965	0.525349	-0.0833841	-0.244269	6.24711e-08	2.83462e-05	55890	RBM47;RBM47	NM_001098634;NM_019027	5'UTR;TSS200	NA	TRUE	NA
cg26983744	chr16	89913833	89913834	+	0.532012	0.63185	-0.0998379	-0.243911	1.17482e-07	4.23103e-05	55988	SPIRE2	NM_032451	Body	N_Shelf	NA	NA
cg08257600	chr19	41199188	41199189	+	0.588266	0.69817	-0.109904	-0.243309	7.89514e-08	3.282e-05	56169	ADCK4;ADCK4	NM_001142555;NM_024876	Body;Body	S_Shelf	NA	NA
cg19081358	chr4	117220873	117220874	+	0.721966	0.856215	-0.134248	-0.242947	1.57231e-06	0.000228003	56277	MIR1973	NR_031737	TSS200	NA	NA	NA
cg23162167	chr12	54485065	54485066	-	0.572727	0.67926	-0.106533	-0.242229	1.20416e-08	1.08456e-05	56504	FLJ12825	NR_026655	Body	S_Shore	NA	NA
cg23317857	chr6	41696297	41696298	+	0.44016	0.522005	-0.0818455	-0.241003	3.93323e-06	0.000410298	56873	TFEB;TFEB	NM_001167827;NM_007162	5'UTR;5'UTR	NA	TRUE	NA
cg10027245	chr6	136599750	136599751	-	0.588831	0.697618	-0.108787	-0.240822	1.90562e-12	3.69478e-07	56926	BCLAF1;BCLAF1;BCLAF1	NM_001077441;NM_014739;NM_001077440	Body;Body;Body	NA	NA	NA
cg26620682	chr7	83691840	83691841	-	0.670415	0.793881	-0.123466	-0.240566	2.91392e-09	5.31946e-06	56997	SEMA3A	NM_006080	Body	NA	NA	NA
cg14388724	chr11	114493826	114493827	+	0.571936	0.677327	-0.10539	-0.240135	1.22667e-07	4.35507e-05	57105	NA	NA	NA	NA	NA	NA
cg22595315	chr3	31494702	31494703	+	0.585027	0.692622	-0.107595	-0.239793	4.36799e-08	2.27226e-05	57209	NA	NA	NA	NA	NA	NA
cg19350870	chr2	73008384	73008385	-	0.54658	0.647104	-0.100523	-0.239531	2.23325e-06	0.000284765	57306	EXOC6B	NM_015189	Body	NA	TRUE	NA
cg16580681	chr2	237592822	237592823	+	0.52596	0.622604	-0.0966435	-0.239176	1.47819e-06	0.000219107	57406	NA	NA	NA	NA	TRUE	NA
cg24952411	chr6	7232389	7232390	-	0.592248	0.700553	-0.108305	-0.238584	4.76953e-07	0.000103417	57584	RREB1;RREB1;RREB1;RREB1	NM_001003698;NM_001003700;NM_001168344;NM_001003699	Body;Body;Body;Body	S_Shore	NA	NA
cg04318353	chr16	88836718	88836719	+	0.566011	0.66956	-0.103549	-0.238503	3.61346e-08	2.03259e-05	57610	FAM38A	NM_001142864	Body	N_Shore	TRUE	TRUE
cg25264393	chr11	134176598	134176599	+	0.483984	0.572545	-0.0885611	-0.237906	4.74211e-06	0.000460794	57813	GLB1L3	NM_001080407	Body	NA	NA	NA
cg11569933	chr6	31631675	31631676	+	0.474578	0.561411	-0.0868333	-0.237801	4.75798e-07	0.000103347	57848	BAT4	NM_033177	Body	N_Shore	NA	NA
cg20651417	chr17	46128598	46128599	+	0.530293	0.626877	-0.0965836	-0.237272	4.59512e-07	0.000101277	57986	NFE2L1	NM_003204	Body	S_Shelf	NA	NA
cg12824060	chr13	53602856	53602857	-	0.390612	0.462175	-0.071563	-0.237116	2.92265e-06	0.000341482	58035	OLFM4	NM_006418	TSS200	NA	NA	NA
cg02069619	chr2	11885266	11885267	+	0.755622	0.639855	0.115767	0.236515	6.70613e-07	0.000130164	58215	LPIN1	NM_145693	TSS1500	N_Shore	TRUE	NA
cg08359870	chr10	25396009	25396010	-	0.578743	0.683358	-0.104615	-0.235962	1.37053e-08	1.15081e-05	58383	NA	NA	NA	NA	TRUE	NA
cg10106725	chr4	3071494	3071495	-	0.473626	0.559502	-0.0858765	-0.23581	1.52426e-06	0.000223647	58423	NA	NA	NA	N_Shelf	NA	NA
cg09915421	chr17	70539405	70539406	+	0.604269	0.713297	-0.109027	-0.235716	1.5388e-06	0.000224855	58454	NA	NA	NA	S_Shelf	NA	NA
cg16873271	chr19	8390059	8390060	+	0.559907	0.661029	-0.101122	-0.235649	2.1957e-06	0.000282011	58479	KANK3	NM_198471	Body	S_Shelf	NA	NA
cg17845732	chr19	36130321	36130322	+	0.39668	0.468727	-0.0720463	-0.235307	4.05636e-06	0.000418646	58592	NA	NA	NA	S_Shore	NA	NA
cg05679108	chr6	1395061	1395062	+	0.388076	0.458475	-0.0703993	-0.234929	3.72676e-06	0.000397645	58716	FOXF2	NM_001452	Body	S_Shore	NA	NA
cg19890431	chr11	3659810	3659811	-	0.566602	0.668362	-0.10176	-0.23448	1.80054e-07	5.49773e-05	58849	ART5;ART5	NM_001079536;NM_053017	3'UTR;3'UTR	N_Shelf	NA	NA
cg17745234	chr22	37499649	37499650	+	0.405859	0.479199	-0.0733405	-0.234328	1.32106e-06	0.000203563	58895	TMPRSS6;TMPRSS6	NM_153609;NM_153609	1stExon;5'UTR	NA	NA	NA
cg04581293	chr3	156889197	156889198	-	0.620144	0.731017	-0.110873	-0.233825	1.20843e-06	0.000191671	59075	NA	NA	NA	N_Shelf	NA	NA
cg13531204	chr8	30170049	30170050	+	0.537231	0.633366	-0.0961349	-0.23349	5.17306e-08	2.54267e-05	59176	NA	NA	NA	NA	TRUE	NA
cg10639394	chr15	82640457	82640458	+	0.672292	0.79154	-0.119248	-0.232386	5.7365e-08	2.70212e-05	59538	GOLGA6L10	NM_001164465	Body	NA	NA	NA
cg20495206	chr7	151215566	151215567	-	0.376382	0.319014	0.057367	0.231875	4.64082e-06	0.000454276	59715	RHEB	NM_005614	Body	N_Shore	NA	NA
cg08794763	chr19	2977843	2977844	+	0.520709	0.613062	-0.092353	-0.231455	1.27828e-06	0.000199288	59850	TLE6;TLE6	NM_001143986;NM_024760	5'UTR;5'UTR	S_Shore	TRUE	NA
cg23639120	chr8	55243106	55243107	-	0.503992	0.593362	-0.08937	-0.231278	4.75199e-06	0.000461077	59905	NA	NA	NA	NA	NA	NA
cg09176023	chr11	124791601	124791602	+	0.472908	0.556866	-0.0839575	-0.231258	2.70027e-06	0.000325088	59914	HEPACAM	NM_152722	Body	S_Shore	NA	TRUE
cg06103412	chr8	99982385	99982386	-	0.567363	0.667574	-0.100211	-0.230899	1.01104e-06	0.000170746	60041	NA	NA	NA	N_Shelf	NA	NA
cg08587948	chr17	76490147	76490148	+	0.505764	0.594891	-0.0891271	-0.229964	9.91432e-07	0.000168574	60355	DNAH17	NM_173628	Body	NA	NA	NA
cg05725489	chr7	600658	600659	-	0.509407	0.598835	-0.0894282	-0.229186	1.19228e-07	4.274e-05	60586	PRKAR1B;PRKAR1B;PRKAR1B;PRKAR1B;PRKAR1B;PRKAR1B	NM_001164759;NM_001164762;NM_001164758;NM_001164760;NM_001164761;NM_002735	Body;Body;Body;Body;Body;Body	N_Shore	NA	NA
cg10030710	chr10	693439	693440	+	0.529382	0.622038	-0.092656	-0.228704	4.28671e-09	6.36829e-06	60756	DIP2C	NM_014974	Body	NA	NA	NA
cg15692837	chr2	79384261	79384262	+	0.376988	0.443442	-0.0664544	-0.228631	3.43579e-06	0.000377201	60780	REG3A;REG3A;REG3A	NM_138938;NM_138937;NM_002580	3'UTR;3'UTR;3'UTR	NA	NA	NA
cg23781075	chr20	170581	170582	-	0.405749	0.476963	-0.0712141	-0.2281	2.10586e-06	0.000274719	60954	DEFB128	NM_001037732	TSS1500	NA	NA	NA
cg15659599	chr19	55098842	55098843	-	0.384354	0.451806	-0.0674519	-0.227795	1.9662e-06	0.000262862	61058	LILRA2;LILRA2	NM_006866;NM_001130917	3'UTR;3'UTR	NA	NA	NA
cg09793866	chr8	38009548	38009549	-	0.52811	0.620114	-0.0920038	-0.227711	3.11639e-06	0.000356217	61077	STAR;STAR	NM_000349;NM_001007243	TSS1500;TSS1500	NA	NA	NA
cg25345659	chr1	7409003	7409004	+	0.500136	0.587029	-0.0868933	-0.22692	3.70338e-06	0.000395835	61327	CAMTA1	NM_015215	Body	NA	NA	NA
cg00621559	chr7	134250149	134250150	+	0.621176	0.728497	-0.107321	-0.22655	2.47889e-08	1.63905e-05	61435	AKR1B15	NM_001080538	TSS200	NA	NA	NA
cg04682969	chr12	1751897	1751898	-	0.503063	0.590157	-0.0870941	-0.226204	1.99944e-06	0.00026524	61541	WNT5B;WNT5B	NM_030775;NM_032642	Body;Body	N_Shelf	NA	NA
cg14095692	chr18	8707237	8707238	-	0.383099	0.326228	0.0568712	0.225454	1.78118e-06	0.000246223	61797	NA	NA	NA	Island	NA	NA
cg13690332	chr12	117470922	117470923	-	0.587554	0.501122	0.0864318	0.225401	7.12719e-07	0.000135089	61823	NA	NA	NA	NA	TRUE	NA
cg24508499	chr22	22058271	22058272	-	0.738095	0.864257	-0.126162	-0.224836	6.16004e-07	0.000122436	61997	YPEL1	NM_013313	Body	Island	NA	NA
cg13180252	chr17	18151277	18151278	+	0.351268	0.411998	-0.0607302	-0.224167	3.41734e-06	0.000376165	62226	FLII	NM_002018	Body	S_Shore	TRUE	NA
cg22865640	chr20	39307538	39307539	-	0.526606	0.616748	-0.090142	-0.224022	2.3951e-06	0.000298987	62291	NA	NA	NA	N_Shelf	NA	NA
cg01575652	chr22	38077606	38077607	+	0.428236	0.501835	-0.0735983	-0.223969	1.2709e-07	4.46264e-05	62312	NA	NA	NA	NA	NA	TRUE
cg01751917	chr8	37658571	37658572	-	0.482074	0.564669	-0.0825954	-0.223857	1.89544e-06	0.000256809	62355	GPR124	NM_032777	Body	S_Shelf	NA	NA
cg08161163	chr1	1372677	1372678	-	0.555275	0.649951	-0.0946762	-0.223407	1.78585e-07	5.4709e-05	62512	VWA1;VWA1	NM_022834;NM_199121	Body;Body	N_Shore	NA	NA
cg14431443	chr12	114846431	114846432	+	0.422696	0.494928	-0.0722324	-0.222725	2.55261e-07	6.93926e-05	62749	TBX5;TBX5	NM_080717;NM_000192	TSS200;TSS200	Island	TRUE	NA
cg13701768	chr9	36882152	36882153	-	0.690459	0.80735	-0.116891	-0.222654	4.43061e-10	2.27991e-06	62769	PAX5	NM_016734	Body	Island	NA	NA
cg13367644	chr8	1444085	1444086	+	0.570779	0.667556	-0.0967763	-0.222349	3.71987e-06	0.000397143	62869	NA	NA	NA	Island	NA	NA
cg19244922	chr1	19380953	19380954	+	0.378707	0.443409	-0.0647016	-0.222128	3.39518e-06	0.000374329	62963	NA	NA	NA	NA	TRUE	NA
cg06758211	chr6	30691914	30691915	+	0.399241	0.467351	-0.06811	-0.2221	3.06828e-07	7.78839e-05	62970	TUBB	NM_178014	Body	S_Shelf	NA	NA
cg21917866	chr17	56431493	56431494	-	0.648534	0.758088	-0.109554	-0.222013	9.42764e-07	0.00016294	63011	RNF43	NM_017763	3'UTR	S_Shore	NA	NA
cg05041475	chr1	5797004	5797005	+	0.460001	0.538067	-0.0780663	-0.221689	1.6392e-07	5.20446e-05	63131	NA	NA	NA	S_Shelf	NA	NA
cg23698897	chr17	26362837	26362838	+	0.599041	0.700045	-0.101004	-0.22137	2.70649e-06	0.000325582	63260	NA	NA	NA	NA	NA	NA
cg12514868	chr4	2491659	2491660	-	0.639381	0.747022	-0.107641	-0.221269	2.17953e-06	0.000281008	63292	RNF4	NM_002938	5'UTR	NA	TRUE	NA
cg27338302	chr16	1271505	1271506	+	0.47834	0.559023	-0.0806829	-0.220601	3.68836e-07	8.76253e-05	63514	CACNA1H;CACNA1H	NM_001005407;NM_021098	3'UTR;3'UTR	S_Shelf	NA	NA
cg01571491	chr17	72440050	72440051	-	0.525	0.613156	-0.088156	-0.220054	4.30254e-06	0.000434619	63728	GPRC5C;GPRC5C	NM_018653;NM_022036	Body;Body	N_Shelf	TRUE	NA
cg24580146	chr17	7644241	7644242	-	0.480744	0.561534	-0.0807905	-0.21987	1.69749e-06	0.000239401	63793	DNAH2	NM_020877	Body	Island	NA	NA
cg09013975	chr17	3847872	3847873	+	0.302047	0.353418	-0.0513712	-0.219867	4.50311e-07	9.98664e-05	63795	ATP2A3;ATP2A3;ATP2A3;ATP2A3;ATP2A3;ATP2A3;ATP2A3	NM_174954;NM_174955;NM_174956;NM_174957;NM_174953;NM_174958;NM_005173	Body;Body;Body;Body;Body;Body;Body	N_Shore	TRUE	TRUE
cg03106413	chr1	6683528	6683529	-	0.491548	0.574001	-0.0824528	-0.219582	2.49127e-06	0.000307432	63901	PHF13	NM_153812	3'UTR	N_Shore	NA	NA
cg12364131	chr15	89922792	89922793	-	0.343666	0.401735	-0.0580696	-0.219331	1.84738e-06	0.000251992	64001	LOC254559	NR_015411	Body	S_Shore	TRUE	NA
cg13336860	chr3	14223120	14223121	+	0.581983	0.67889	-0.0969068	-0.218718	3.36184e-10	1.87738e-06	64215	LSM3	NM_014463	Body	S_Shelf	NA	NA
cg04168675	chr2	225809655	225809656	-	0.836753	0.717679	0.119073	0.218638	4.05164e-06	0.000418252	64249	DOCK10	NM_014689	Body	NA	TRUE	NA
cg25152348	chr22	50946712	50946713	-	0.550394	0.471655	0.0787384	0.21844	1.88483e-06	0.000255596	64311	NCAPH2;LMF2;NCAPH2;NCAPH2;NCAPH2	NM_152299;NM_033200;NM_152299;NM_014551;NM_014551	1stExon;TSS1500;5'UTR;5'UTR;1stExon	Island	NA	NA
cg26839791	chr2	187558512	187558513	+	0.412647	0.353285	0.0593622	0.218352	4.31697e-06	0.000434722	64342	FAM171B	NM_177454	TSS1500	N_Shore	NA	TRUE
cg10528218	chr4	96361328	96361329	+	0.371582	0.433918	-0.0623355	-0.218298	1.13395e-06	0.000184095	64359	UNC5C	NM_003728	Body	NA	TRUE	NA
cg23614000	chr11	47353259	47353260	+	0.445148	0.519466	-0.0743182	-0.218203	3.44095e-06	0.000377579	64384	MYBPC3	NM_000256	3'UTR	NA	NA	NA
cg21291431	chr8	22423994	22423995	-	0.382276	0.32723	0.0550452	0.218133	3.02507e-06	0.000349224	64411	SORBS3;SORBS3	NM_001018003;NM_005775	Body;Body	S_Shore	NA	TRUE
cg07236884	chr12	13068699	13068700	-	0.545431	0.635954	-0.0905231	-0.217824	3.34867e-06	0.000370565	64528	MIR614	NR_030345	TSS200	NA	TRUE	NA
cg08464675	chr16	88956109	88956110	-	0.625204	0.728521	-0.103318	-0.21742	1.36279e-06	0.000207441	64677	CBFA2T3;CBFA2T3	NM_175931;NM_005187	Body;Body	Island	NA	NA
cg00988641	chr6	33273965	33273966	-	0.426828	0.497867	-0.0710387	-0.217384	3.17428e-07	7.94434e-05	64694	TAPBP;TAPBP;TAPBP	NM_172209;NM_003190;NM_172208	Body;Body;Body	NA	NA	NA
cg05894719	chr11	1989899	1989900	-	0.619962	0.722281	-0.102319	-0.217132	3.23634e-06	0.000362933	64789	NA	NA	NA	N_Shore	TRUE	NA
cg00636427	chr18	77190089	77190090	+	0.823053	0.706827	0.116227	0.216785	1.77442e-06	0.000245614	64914	NFATC1;NFATC1;NFATC1;NFATC1;NFATC1	NM_006162;NM_172388;NM_172389;NM_172387;NM_172390	Body;5'UTR;Body;Body;Body	N_Shelf	NA	NA
cg22294288	chr12	4829690	4829691	+	0.383738	0.447579	-0.0638409	-0.216784	1.81912e-06	0.000249464	64915	GALNT8	NM_017417	TSS200	NA	TRUE	NA
cg03254538	chr13	112762758	112762759	+	0.550438	0.641274	-0.0908362	-0.21671	4.84866e-07	0.000104529	64937	NA	NA	NA	S_Shore	TRUE	NA
cg19260329	chr1	159174076	159174077	-	0.438515	0.511028	-0.0725126	-0.216203	3.25441e-06	0.000364174	65131	DARC;DARC	NM_001122951;NM_002036	TSS1500;TSS1500	NA	NA	NA
cg20656751	chr4	2061512	2061513	+	0.583988	0.50148	0.0825078	0.215756	7.45754e-07	0.000138264	65283	NAT8L	NM_178557	1stExon	Island	NA	NA
cg03050965	chr1	101705237	101705238	-	0.5248	0.610881	-0.0860808	-0.215317	2.25083e-07	6.35497e-05	65447	S1PR1	NM_001400	Body	S_Shelf	NA	NA
cg19993573	chr8	1495289	1495290	-	0.734808	0.854373	-0.119565	-0.214785	4.36956e-06	0.000438053	65627	DLGAP2	NM_004745	5'UTR	Island	NA	NA
cg21870518	chr1	93581738	93581739	+	0.61181	0.711387	-0.0995768	-0.214299	5.69416e-08	2.70014e-05	65810	MTF2;MTF2;MTF2;MTF2	NM_001164391;NM_001164392;NM_001164393;NM_007358	Body;Body;Body;Body	NA	NA	NA
cg10009497	chr7	1095416	1095417	-	0.379767	0.442146	-0.0623797	-0.214179	1.68754e-06	0.000238253	65848	C7orf50;C7orf50;C7orf50	NM_001134395;NM_032350;NM_001134396	Body;Body;Body	N_Shore	NA	TRUE
cg05035280	chr1	1909092	1909093	+	0.445489	0.518203	-0.0727136	-0.213675	3.82589e-07	8.97591e-05	66001	KIAA1751	NM_001080484	Body	N_Shore	NA	NA
cg03094620	chr16	22924626	22924627	-	0.579626	0.673723	-0.0940969	-0.213612	2.87356e-06	0.000337983	66025	HS3ST2	NM_006043	Body	N_Shore	NA	NA
cg08502159	chr6	31631638	31631639	-	0.408838	0.475545	-0.0667074	-0.213214	6.53051e-07	0.000127826	66192	BAT4	NM_033177	Body	N_Shore	NA	NA
cg25333056	chr10	135107159	135107160	-	0.64849	0.752901	-0.10441	-0.212333	1.31794e-08	1.12807e-05	66521	TUBGCP2	NM_006659	Body	S_Shelf	TRUE	TRUE
cg11334772	chr10	43362684	43362685	+	0.582932	0.67688	-0.0939485	-0.212192	6.22493e-08	2.83462e-05	66568	NA	NA	NA	S_Shore	TRUE	NA
cg16880779	chr8	143294941	143294942	-	0.452807	0.526024	-0.0732173	-0.211888	5.07548e-06	0.00048079	66697	TSNARE1	NM_145003	3'UTR	NA	TRUE	NA
cg11706469	chr10	103535362	103535363	-	0.389279	0.334956	0.0543236	0.210987	3.23603e-06	0.000362933	67035	FGF8;FGF8;FGF8;FGF8	NM_033164;NM_033165;NM_033163;NM_006119	Body;Body;Body;Body	N_Shore	NA	NA
cg23648082	chr20	2517142	2517143	+	0.422811	0.490929	-0.0681176	-0.210868	3.5289e-06	0.000383543	67082	TMC2	NM_080751	TSS200	NA	NA	NA
cg05031424	chr17	6945159	6945160	-	0.667927	0.774582	-0.106655	-0.210795	4.33055e-06	0.000435498	67111	SLC16A11	NM_153357	Body	N_Shore	NA	NA
cg18378817	chr19	2757245	2757246	+	0.605673	0.702472	-0.0967992	-0.210669	4.49148e-06	0.000445309	67156	SGTA	NM_003021	3'UTR	N_Shore	NA	NA
cg26015743	chr10	131812486	131812487	+	0.600592	0.696459	-0.0958668	-0.210397	1.72882e-07	5.37175e-05	67258	NA	NA	NA	N_Shore	NA	NA
cg23673344	chr12	53162748	53162749	+	0.607736	0.704561	-0.0968252	-0.210067	3.438e-07	8.34307e-05	67387	KRT76	NM_015848	Body	NA	NA	NA
cg04694205	chr19	46307478	46307479	-	0.552751	0.640888	-0.0881369	-0.209912	3.15329e-07	7.9108e-05	67448	RSPH6A	NM_030785	Body	Island	NA	NA
cg15589427	chr3	195539395	195539396	+	0.51098	0.592521	-0.081541	-0.209783	2.06059e-06	0.000270585	67497	MUC4;MUC4;MUC4	NM_018406;NM_138297;NM_004532	TSS1500;TSS1500;TSS1500	NA	NA	NA
cg12075776	chr7	86791468	86791469	-	0.530614	0.615029	-0.0844151	-0.209325	2.69479e-07	7.18159e-05	67665	DMTF1;DMTF1;DMTF1;DMTF1;DMTF1	NM_021145;NM_001142327;NR_024550;NR_024549;NM_001142326	5'UTR;5'UTR;Body;Body;5'UTR	NA	NA	NA
cg18219226	chr7	65447622	65447623	+	0.468057	0.542614	-0.0745569	-0.209089	8.73856e-07	0.000155008	67758	GUSB	NM_000181	TSS1500	S_Shore	NA	NA
cg11050793	chr12	124876650	124876651	+	0.876582	0.757156	0.119426	0.208734	3.70707e-06	0.000396091	67889	NCOR2;NCOR2	NM_006312;NM_001077261	Body;Body	S_Shelf	TRUE	NA
cg01490040	chr2	151399444	151399445	+	0.613339	0.710152	-0.0968126	-0.208284	7.64072e-08	3.20789e-05	68059	NA	NA	NA	NA	NA	NA
cg26929163	chr16	34598029	34598030	-	0.476412	0.551678	-0.0752652	-0.207562	6.48213e-07	0.000127201	68340	LOC283914;LOC283914	NR_027079;NR_027080	Body;Body	NA	NA	NA
cg03406011	chr3	128721956	128721957	+	0.553434	0.6404	-0.0869663	-0.207081	8.14443e-07	0.000147172	68531	CCDC48	NM_024768	Body	N_Shore	NA	NA
cg11977488	chr1	1858286	1858287	+	0.623788	0.721478	-0.0976907	-0.206816	3.74551e-06	0.000399002	68675	NA	NA	NA	N_Shore	NA	NA
cg04477431	chr6	31631716	31631717	-	0.360919	0.418022	-0.057103	-0.206581	1.52174e-06	0.000223349	68778	BAT4	NM_033177	Body	N_Shore	NA	NA
cg12991385	chr6	29599259	29599260	+	0.50461	0.583531	-0.0789208	-0.205843	3.04319e-06	0.000350703	69036	GABBR1;GABBR1	NM_021904;NM_001470	Body;Body	N_Shore	NA	NA
cg24281891	chr12	3194425	3194426	+	0.660312	0.763064	-0.102752	-0.205755	1.91803e-06	0.000258886	69068	TSPAN9;TSPAN9	NM_001168320;NM_006675	5'UTR;5'UTR	NA	TRUE	NA
cg03720195	chr16	87119252	87119253	+	0.57071	0.65928	-0.0885706	-0.204793	3.79593e-07	8.94474e-05	69442	NA	NA	NA	NA	TRUE	NA
cg05859099	chr8	144906449	144906450	+	0.499214	0.576826	-0.0776125	-0.204662	3.8311e-06	0.000404248	69496	PUF60;PUF60;PUF60	NM_014281;NM_078480;NM_001136033	Body;Body;5'UTR	NA	TRUE	TRUE
cg20944647	chr7	64974953	64974954	-	0.414352	0.358234	0.0561177	0.204638	3.96308e-06	0.000412324	69509	NA	NA	NA	Island	NA	NA
cg21734094	chr19	30867158	30867159	+	0.539125	0.622744	-0.0836197	-0.204489	7.07849e-08	3.05115e-05	69559	ZNF536	NM_014717	5'UTR	S_Shore	NA	NA
cg05658811	chr11	62066606	62066607	-	0.490953	0.567059	-0.0761061	-0.204044	2.06688e-06	0.000270853	69735	SCGB1D4	NM_206998	TSS200	NA	NA	NA
cg27521562	chr17	1107460	1107461	-	0.610878	0.705123	-0.0942447	-0.203881	6.00303e-07	0.000120191	69799	NA	NA	NA	S_Shore	NA	NA
cg01810623	chr12	68592757	68592758	-	0.727179	0.839056	-0.111877	-0.203846	3.79853e-06	0.000402155	69814	NA	NA	NA	NA	TRUE	NA
cg10811509	chr19	27739313	27739314	-	0.607665	0.701371	-0.0937062	-0.203778	5.43284e-08	2.6258e-05	69839	NA	NA	NA	NA	NA	NA
cg05947505	chr10	102800464	102800465	+	0.502651	0.580239	-0.0775883	-0.203323	3.68635e-06	0.000394471	70031	SFXN3	NM_030971	3'UTR	N_Shelf	NA	NA
cg27483571	chr12	44822398	44822399	+	0.476441	0.549743	-0.0733022	-0.2025	3.98883e-07	9.20704e-05	70329	NA	NA	NA	NA	TRUE	NA
cg04022023	chr8	36870350	36870351	-	0.616825	0.711252	-0.094427	-0.202441	6.31259e-07	0.000124742	70366	NA	NA	NA	NA	TRUE	NA
cg10165474	chr10	65424498	65424499	+	0.597228	0.688642	-0.0914145	-0.202316	3.99859e-06	0.00041453	70417	NA	NA	NA	NA	NA	NA
cg03340501	chr19	47214109	47214110	+	0.586846	0.676649	-0.0898037	-0.202216	4.57212e-08	2.34165e-05	70456	PRKD2;PRKD2;PRKD2;PRKD2	NM_001079880;NM_001079882;NM_016457;NM_001079881	Body;Body;Body;Body	Island	NA	NA
cg26251585	chr7	11456440	11456441	-	0.749773	0.65054	0.0992327	0.201922	4.51248e-06	0.000446627	70580	THSD7A	NM_015204	Body	NA	TRUE	NA
cg06733971	chr16	3452235	3452236	+	0.489134	0.564099	-0.0749641	-0.20187	3.00972e-06	0.000348226	70604	ZNF174;ZNF434;ZNF174	NM_003450;NM_017810;NM_001032292	1stExon;TSS1500;1stExon	S_Shore	NA	NA
cg04083076	chr1	169452126	169452127	+	0.627899	0.723703	-0.0958035	-0.201867	1.35098e-06	0.000206118	70605	SLC19A2	NM_006996	Body	N_Shelf	NA	NA
cg19381819	chr7	65967833	65967834	-	0.597145	0.688262	-0.0911165	-0.201726	1.39854e-06	0.000211218	70656	NA	NA	NA	N_Shelf	NA	NA
cg19563158	chr12	112284205	112284206	-	0.510204	0.588123	-0.0779186	-0.201364	3.122e-07	7.85166e-05	70838	MAPKAPK5;MAPKAPK5	NM_003668;NM_139078	Body;Body	S_Shelf	NA	NA
cg04205744	chr16	86606367	86606368	+	0.637279	0.734103	-0.0968248	-0.201116	1.31128e-06	0.000202392	70957	NA	NA	NA	N_Shelf	TRUE	NA
cg04699668	chr2	132109931	132109932	+	0.65704	0.756663	-0.0996234	-0.20082	8.09958e-12	3.69478e-07	71077	NA	NA	NA	N_Shore	NA	NA
cg22309051	chr8	26870611	26870612	+	0.653441	0.752336	-0.0988951	-0.200459	8.0038e-07	0.000145482	71231	NA	NA	NA	NA	NA	NA
cg15570464	chr6	1522087	1522088	-	0.548444	0.631594	-0.0831491	-0.200246	2.78444e-06	0.000331116	71331	NA	NA	NA	N_Shelf	NA	NA
cg12381873	chr17	72270059	72270060	+	0.559459	0.644154	-0.0846947	-0.200038	1.5698e-06	0.000227835	71407	DNAI2	NM_023036	TSS1500	N_Shore	TRUE	NA
cg06450790	chr8	18027713	18027714	+	0.598333	0.688654	-0.090321	-0.199717	1.59902e-06	0.000229886	71506	NAT1	NM_001160179	TSS1500	NA	NA	NA
cg01140149	chr1	21762000	21762001	+	0.693971	0.798389	-0.104419	-0.199535	1.09214e-08	1.03309e-05	71584	NA	NA	NA	N_Shore	NA	NA
cg19301530	chr2	92296877	92296878	+	0.617578	0.710533	-0.0929546	-0.199269	2.75474e-08	1.74524e-05	71716	NA	NA	NA	NA	NA	NA
cg26820209	chr1	22303326	22303327	-	0.728426	0.837624	-0.109198	-0.19897	6.14329e-07	0.000122155	71838	CELA3B	NM_007352	TSS200	NA	NA	NA
cg06126829	chr20	42984320	42984321	-	0.630536	0.725022	-0.0944854	-0.198507	9.40397e-07	0.000162762	72026	HNF4A;HNF4A;HNF4A	NM_001030003;NM_001030004;NM_175914	TSS200;TSS200;TSS200	NA	NA	NA
cg03390472	chr9	5043263	5043264	+	0.674711	0.775667	-0.100956	-0.198422	1.32094e-07	4.54256e-05	72054	JAK2	NM_004972	Body	Island	NA	NA
cg13307384	chr12	50017787	50017788	+	0.34571	0.398135	-0.0524246	-0.198343	3.15112e-06	0.000357609	72096	PRPF40B;PRPF40B	NM_012272;NM_012272	5'UTR;1stExon	S_Shore	NA	NA
cg18854765	chr1	74665362	74665363	+	0.775629	0.675074	0.100555	0.197589	6.3984e-07	0.000126038	72414	LRRIQ3;TNNI3K;FPGT	NM_001105659;NM_001112808;NM_003838	TSS1500;Body;Body	S_Shore	NA	NA
cg26008509	chr19	45735303	45735304	-	0.499618	0.574375	-0.0747572	-0.197479	1.96392e-06	0.000262709	72475	EXOC3L2	NM_138568	5'UTR	N_Shelf	NA	NA
cg15420615	chr5	161178796	161178797	-	0.389658	0.448204	-0.0585452	-0.197221	6.85455e-07	0.00013183	72596	NA	NA	NA	NA	NA	NA
cg05228964	chr6	170597377	170597378	-	0.482099	0.554046	-0.0719468	-0.196864	1.33233e-06	0.000204281	72761	DLL1	NM_005618	Body	Island	NA	NA
CHR, Chromosome(genome build 37). LV, Left ventricle. RV, Right ventricle. ENHANCER, Enhancer element. DHS, DNAse I hypersensitive site aProbe ID, Unique CpG locus identifier from the Illumina CG database. bP value, P values on the site level were computed using the limma method.
