# Supplementary material for: Data of methylome and transcriptome derived from human dilated cardiomyopathy
Source: Data Brief. 2016 Sep 14;9:382–7. doi: 10.1016/j.dib.2016.09.006 (PMC5035344; doi:10.1016/j.dib.2016.09.006)
Supplement: Supplementary file 3 — Supplementary material [file mmc3.xlsx]

## Sheet: Sheet1
Supplementary Table 3. List of 3347 DEGs and their expression fold-changes between LV and RV.
Gene Symbol	Fold changea	FDR	Official full name	Stringent DEGb( 253 genes )	Loose DEGc( 984 genes )
A2BP1	0.366788	0.0362351	ataxin 2-binding protein 1		o
A2M	-0.672411	0.00278935	alpha-2-macroglobulin		o
AACS	0.263422	0.0468005	acetoacetyl-CoA synthetase
AARS	0.152348	0.0296497	alanyl-tRNA synthetase
AARSD1	0.347206	0.00895897	alanyl-tRNA synthetase domain containing 1
AATF	0.315147	0.0170029	apoptosis antagonizing transcription factor		o
ABCB10	-0.273509	0.00383874	ATP-binding cassette, sub-family B (MDR/TAP), member 10		o
ABCC10	0.125821	0.0317921	ATP-binding cassette, sub-family C (CFTR/MRP), member 10
ABCE1	-0.253734	0.00677254	ATP-binding cassette, sub-family E (OABP), member 1
ABCF2	0.355959	0.00345091	ATP-binding cassette, sub-family F (GCN20), member 2
ABCF3	0.322492	0.00664653	ATP-binding cassette, sub-family F (GCN20), member 3		o
ABHD14A	0.331787	0.0281383	abhydrolase domain containing 14A		o
ABHD4	0.196934	0.0224377	abhydrolase domain containing 4
ABLIM2	0.549575	0.032117	actin binding LIM protein family, member 2		o
ACAA1	0.368553	0.0219385	acetyl-CoA acyltransferase 1
ACAD11	-0.217106	0.0190924	acyl-CoA dehydrogenase family, member 11
ACAD8	0.25104	0.0371639	acyl-CoA dehydrogenase family, member 8	o	o
ACAD9	0.227554	0.0110147	acyl-CoA dehydrogenase family, member 9
ACADS	0.358778	0.0194485	acyl-CoA dehydrogenase, C-2 to C-3 short chain		o
ACAT2	0.216285	0.0309401	acetyl-CoA acetyltransferase 2		o
ACBD3	-0.144833	0.0276263	acyl-CoA binding domain containing 3		o
ACBD6	0.307409	0.00140015	acyl-CoA binding domain containing 6
ACD	0.278128	0.00195873	adrenocortical dysplasia homolog (mouse)
ACIN1	0.197152	0.0148965	apoptotic chromatin condensation inducer 1
ACO2	0.386626	0.0422108	aconitase 2, mitochondrial		o
ACOT2	0.291178	0.0317713	acyl-CoA thioesterase 2
ACOT8	0.12754	0.0412474	acyl-CoA thioesterase 8	o	o
ACOX1	0.199473	0.0367066	acyl-CoA oxidase 1, palmitoyl	o	o
ACOX3	0.177694	0.0352113	acyl-CoA oxidase 3, pristanoyl		o
ACP6	0.419068	0.0207772	acid phosphatase 6, lysophosphatidic
ACSL1	-0.702146	0.0090896	acyl-CoA synthetase long-chain family member 1
ACSL4	-0.481355	0.00404484	acyl-CoA synthetase long-chain family member 4
ACSS1	0.351138	0.0498848	acyl-CoA synthetase short-chain family member 1
ACTR10	0.138904	0.0435861	actin-related protein 10 homolog (S. cerevisiae)		o
ACTR1B	0.302793	0.00444423	ARP1 actin-related protein 1 homolog B, centractin beta (yeast)
ACTR3	-0.795727	0.00140015	ARP3 actin-related protein 3 homolog (yeast)
ACTR5	0.181567	0.0167589	ARP5 actin-related protein 5 homolog (yeast)
ACVR1	-0.271631	0.00892305	activin A receptor, type I		o
ACVR2A	-0.19861	0.0232472	activin A receptor, type IIA
ADAR	0.177623	0.0408632	adenosine deaminase, RNA-specific		o
ADAT1	0.147888	0.0369603	adenosine deaminase, tRNA-specific 1
ADCK2	0.234696	0.0408632	aarF domain containing kinase 2
ADCY5	0.618309	0.00674444	adenylate cyclase 5		o
ADD3	-0.45634	0.0101226	adducin 3 (gamma)		o
ADI1	-0.745361	0.00175471	acireductone dioxygenase 1
ADIPOR1	0.237946	0.0132731	adiponectin receptor 1
ADIPOR2	0.211515	0.0423299	adiponectin receptor 2
ADNP	-0.258313	0.00650632	activity-dependent neuroprotector homeobox	o	o
ADORA2A	0.187545	0.0409779	adenosine A2a receptor		o
ADRB1	0.362357	0.025331	adrenoceptor beta 1		o
ADRM1	0.240012	0.0412128	adhesion regulating molecule 1		o
ADSL	0.145666	0.0205399	adenylosuccinate lyase
ADSS	-0.302221	0.0297137	adenylosuccinate synthase
AES	0.403039	0.0184838	amino-terminal enhancer of split
AFF3	-0.132662	0.0451348	AF4/FMR2 family, member 3		o
AFTPH	0.151311	0.0372893	aftiphilin
AGBL5	0.226166	0.0282575	ATP/GTP binding protein-like 5
AGFG1	-0.39267	0.0130159	ArfGAP with FG repeats 1
AGFG2	0.256663	0.0187419	ArfGAP with FG repeats 2	o	o
AGL	-0.351776	0.00996931	amylo-alpha-1, 6-glucosidase, 4-alpha-glucanotransferase
AGPAT1	0.427981	0.00634696	1-acylglycerol-3-phosphate O-acyltransferase 1	o	o
AGPAT6	0.236174	0.0136011	1-acylglycerol-3-phosphate O-acyltransferase 6
AGPS	-0.104927	0.00969354	alkylglycerone phosphate synthase	o	o
AGT	0.438581	0.00693911	angiotensinogen (serpin peptidase inhibitor, clade A, member 8)		o
AGTRAP	0.200849	0.0282746	angiotensin II receptor-associated protein
AHCY	0.323457	0.0252513	adenosylhomocysteinase		o
AHR	-0.723047	0.0408632	aryl hydrocarbon receptor
AHSA1	0.256425	0.0355233	AHA1, activator of heat shock 90kDa protein ATPase homolog 1 (yeast)
AHSA2	-0.527389	0.0363678	AHA1, activator of heat shock 90kDa protein ATPase homolog 2 (yeast)
AIDA	-0.346766	0.0183461	axin interactor, dorsalization associated
AIP	0.211584	0.0136011	aryl hydrocarbon receptor interacting protein
AIRE	-1.04761	0.01207	autoimmune regulator		o
AK3	0.257142	0.0347148	adenylate kinase 3
AKAP1	-0.459861	0.00550792	A kinase (PRKA) anchor protein 1		o
AKAP11	-0.262356	0.0193153	A kinase (PRKA) anchor protein 11
AKR1A1	0.302523	0.015475	aldo-keto reductase family 1, member A1 (aldehyde reductase)		o
AKR1B1	0.321911	0.037593	aldo-keto reductase family 1, member B1 (aldose reductase)		o
AKR1D1	-0.826517	0.0398404	aldo-keto reductase family 1, member D1
ALCAM	-0.316893	0.0469005	activated leukocyte cell adhesion molecule		o
ALDH16A1	0.200911	0.0161798	aldehyde dehydrogenase 16 family, member A1
ALDH1B1	-0.510319	0.0161798	aldehyde dehydrogenase 1 family, member B1
ALDOA	0.415741	0.0214341	aldolase A, fructose-bisphosphate		o
ALG14	0.135622	0.0435133	ALG14, UDP-N-acetylglucosaminyltransferase subunit
ALG2	0.0566257	0.0313603	ALG2, alpha-1,3/1,6-mannosyltransferase		o
ALG3	0.247123	0.00335757	ALG3, alpha-1,3- mannosyltransferase
ALG5	-0.377522	0.0104101	ALG5, dolichyl-phosphate beta-glucosyltransferase
ALKBH1	0.197517	0.0482429	alkB, alkylation repair homolog 1 (E. coli)		o
ALKBH2	0.2553	0.0477139	alkB, alkylation repair homolog 2 (E. coli)	o	o
ALKBH4	0.136826	0.0318111	alkB, alkylation repair homolog 4 (E. coli)	o	o
ALKBH7	0.476237	0.00327615	alkB, alkylation repair homolog 7 (E. coli)
ALPP	-1.24692	0.0326774	alkaline phosphatase, placental
AMMECR1	-0.168179	0.0256343	Alport syndrome, mental retardation, midface hypoplasia and elliptocytosis chromosomal region gene 1
AMMECR1L	-0.330186	0.0018229	AMMECR1-like		o
AMY1C	-0.645596	0.0146888	amylase, alpha 1C (salivary)
AMY2A	-0.905206	0.00676163	amylase, alpha 2A (pancreatic)
AMZ2	0.130718	0.0198422	archaelysin family metallopeptidase 2
ANAPC11	0.15605	0.0254506	anaphase promoting complex subunit 11
ANAPC5	0.146338	0.0223569	anaphase promoting complex subunit 5
ANAPC7	0.191636	0.022948	anaphase promoting complex subunit 7		o
ANGEL1	0.238311	0.00346291	angel homolog 1 (Drosophila)
ANK3	-0.414237	0.00245431	ankyrin 3, node of Ranvier (ankyrin G)		o
ANKIB1	-0.214958	0.0144721	ankyrin repeat and IBR domain containing 1	o	o
ANKLE2	0.170726	0.0145177	ankyrin repeat and LEM domain containing 2
ANKRA2	-0.37856	0.00154681	ankyrin repeat, family A (RFXANK-like), 2
ANKRD1	-1.51473	0.0319471	ankyrin repeat domain 1 (cardiac muscle)
ANKRD10	-0.629963	0.039725	ankyrin repeat domain 10		o
ANKRD13C	-0.101722	0.0483312	ankyrin repeat domain 13C
ANKRD27	-0.252246	0.00379275	ankyrin repeat domain 27 (VPS9 domain)
ANKRD30B	-0.695915	0.0251605	ankyrin repeat domain 30B		o
ANKRD32	-0.279631	0.014357	ankyrin repeat domain 32		o
ANKRD39	0.344469	0.00622351	ankyrin repeat domain 39
ANKRD47	0.316379	0.00327619	ankyrin repeat domain 47
ANKRD54	0.13511	0.0278211	ankyrin repeat domain 54
ANO10	0.181569	0.0206598	anoctamin 10
ANTXR1	-0.345627	0.0309775	anthrax toxin receptor 1
ANXA2P1	-0.872854	0.00765965	annexin A2 pseudogene 1
ANXA2P2	-0.342208	0.0151606	annexin A2 pseudogene 2
ANXA3	-0.529656	0.0193652	annexin A3		o
ANXA6	0.219089	0.0194885	annexin A6		o
AOF2	0.115528	0.0478303	amine oxidase domain 2
AP1S1	0.150375	0.0157082	adaptor-related protein complex 1, sigma 1 subunit		o
AP2A1	0.221864	0.0116078	adaptor-related protein complex 2, alpha 1 subunit
AP2A2	0.19976	0.00880357	adaptor-related protein complex 2, alpha 2 subunit		o
AP2B1	0.265063	0.0489731	adaptor-related protein complex 2, beta 1 subunit		o
AP2M1	0.512941	0.00259324	adaptor-related protein complex 2, mu 1 subunit		o
AP2S1	0.106247	0.0483551	adaptor-related protein complex 2, sigma 1 subunit
AP3M1	0.209143	0.00167928	adaptor-related protein complex 3, mu 1 subunit	o	o
APBA3	0.185849	0.00291389	amyloid beta (A4) precursor protein-binding, family A, member 3
APEH	0.356962	0.0165498	acylaminoacyl-peptide hydrolase
APEX1	0.273068	0.00748043	APEX nuclease (multifunctional DNA repair enzyme) 1
APEX2	0.239199	0.0284416	APEX nuclease (apurinic/apyrimidinic endonuclease) 2
APH1A	0.25459	0.0286546	APH1A gamma secretase subunit		o
APLP2	0.307167	0.0325708	amyloid beta (A4) precursor-like protein 2
APOA1BP	0.299812	0.0213866	apolipoprotein A-I binding protein
APOBEC3C	0.139115	0.0394044	apolipoprotein B mRNA editing enzyme, catalytic polypeptide-like 3C
APPBP2	-0.143424	0.0406628	amyloid beta precursor protein (cytoplasmic tail) binding protein 2
APPL1	-0.3213	0.0164636	adaptor protein, phosphotyrosine interaction, PH domain and leucine zipper containing 1
APRT	0.217757	0.0280305	adenine phosphoribosyltransferase	o	o
APTX	-0.115344	0.00570966	aprataxin
AQP1	0.565689	0.0236023	aquaporin 1 (Colton blood group)		o
AQP7P1	-0.546177	0.0316168	aquaporin 7 pseudogene 1
ARAP1	0.177043	0.0133756	ArfGAP with RhoGAP domain, ankyrin repeat and PH domain 1
ARCN1	0.222072	0.0290124	archain 1
ARF4	0.178081	0.0195247	ADP-ribosylation factor 4		o
ARF5	0.228747	0.0311558	ADP-ribosylation factor 5
ARGLU1	-0.518276	0.0237955	arginine and glutamate rich 1
ARHGAP1	0.215651	0.0475577	Rho GTPase activating protein 1
ARHGAP21	-0.330254	0.0254506	Rho GTPase activating protein 21
ARHGDIA	0.32809	0.00892982	Rho GDP dissociation inhibitor (GDI) alpha
ARHGEF10	-0.1923	0.0233151	Rho guanine nucleotide exchange factor (GEF) 10		o
ARHGEF17	0.227421	0.0416921	Rho guanine nucleotide exchange factor (GEF) 17
ARHGEF9	0.225616	0.0233596	Cdc42 guanine nucleotide exchange factor (GEF) 9
ARID3A	0.254099	0.0145679	AT rich interactive domain 3A (BRIGHT-like)		o
ARID4A	-0.205873	0.00163891	AT rich interactive domain 4A (RBP1-like)
ARL15	-0.116978	0.0356879	ADP-ribosylation factor-like 15		o
ARL16	-1.03439	0.0497342	ADP-ribosylation factor-like 16
ARL5A	-0.147369	0.0253773	ADP-ribosylation factor-like 5A
ARL6IP4	0.202964	0.0271239	ADP-ribosylation factor-like 6 interacting protein 4
ARMC1	-0.295096	0.00140015	armadillo repeat containing 1
ARMC10	0.1392	0.00996931	armadillo repeat containing 10		o
ARMC6	0.119681	0.0123096	armadillo repeat containing 6
ARMC7	0.165915	0.0411044	armadillo repeat containing 7
ARMCX5	-0.145172	0.0445988	armadillo repeat containing, X-linked 5
ARNT2	0.286515	0.0496272	aryl-hydrocarbon receptor nuclear translocator 2		o
ARPC1A	0.262076	0.0129282	actin related protein 2/3 complex, subunit 1A, 41kDa
ARPC5	-0.536156	0.00965581	actin related protein 2/3 complex, subunit 5, 16kDa		o
ARPP19	-0.247917	0.00523385	cAMP-regulated phosphoprotein, 19kDa		o
ARRDC4	-0.413789	0.00753315	arrestin domain containing 4	o	o
ART1	0.117294	0.0343443	ADP-ribosyltransferase 1		o
AS3MT	-0.214434	0.0305097	arsenite methyltransferase		o
ASAP1	-0.287887	0.0404987	ArfGAP with SH3 domain, ankyrin repeat and PH domain 1		o
ASAP3	0.220356	0.0393043	ArfGAP with SH3 domain, ankyrin repeat and PH domain 3
ASB12	0.224004	0.0196856	ankyrin repeat and SOCS box containing 12
ASB13	0.16935	0.0313603	ankyrin repeat and SOCS box containing 13
ASCC3	-0.229603	0.0352534	activating signal cointegrator 1 complex subunit 3
ASH2L	0.185168	0.0305983	ash2 (absent, small, or homeotic)-like (Drosophila)		o
ASMTL	0.320586	0.0235285	acetylserotonin O-methyltransferase-like
ASPH	-0.296793	0.0062973	aspartate beta-hydroxylase		o
ATAD3A	0.182783	0.0454396	ATPase family, AAA domain containing 3A
ATF1	-0.297972	0.00799687	activating transcription factor 1
ATF4	-0.377047	0.00234556	activating transcription factor 4
ATG12	-0.33387	0.0251329	autophagy related 12		o
ATG2A	0.198212	0.0255147	autophagy related 2A
ATG3	0.117622	0.00942311	autophagy related 3
ATG4D	0.139796	0.0264038	autophagy related 4D, cysteine peptidase
ATG5	-0.261774	0.0307649	autophagy related 5
ATG7	0.125074	0.0481837	autophagy related 7	o	o
ATG9A	0.291406	0.0133261	autophagy related 9A
ATIC	0.332194	0.0208391	5-aminoimidazole-4-carboxamide ribonucleotide formyltransferase/IMP cyclohydrolase		o
ATMIN	0.197939	0.0428696	ATM interactor		o
ATOX1	0.169565	0.0354969	antioxidant 1 copper chaperone		o
ATP11B	-0.313524	0.0297952	ATPase, class VI, type 11B		o
ATP1A3	0.412797	0.00323962	ATPase, Na+/K+ transporting, alpha 3 polypeptide
ATP1B3	-0.384865	0.00524695	ATPase, Na+/K+ transporting, beta 3 polypeptide	o	o
ATP5C1	-0.226637	0.0394028	ATP synthase, H+ transporting, mitochondrial F1 complex, gamma polypeptide 1
ATP5D	0.499415	0.00997579	ATP synthase, H+ transporting, mitochondrial F1 complex, delta subunit
ATP5E	0.17944	0.0374092	ATP synthase, H+ transporting, mitochondrial F1 complex, epsilon subunit		o
ATP5G2	0.394095	0.00177069	ATP synthase, H+ transporting, mitochondrial Fo complex, subunit C2 (subunit 9)	o	o
ATP5L	0.134242	0.0408654	ATP synthase, H+ transporting, mitochondrial Fo complex, subunit G
ATP5SL	0.388223	0.0119944	ATP5S-like		o
ATP6AP2	-0.173934	0.0282999	ATPase, H+ transporting, lysosomal accessory protein 2
ATP6V0B	0.174714	0.0323201	ATPase, H+ transporting, lysosomal 21kDa, V0 subunit b		o
ATP6V0D1	0.570182	0.00234556	ATPase, H+ transporting, lysosomal 38kDa, V0 subunit d1
ATP6V1A	-0.177518	0.0432792	ATPase, H+ transporting, lysosomal 70kDa, V1 subunit A	o	o
ATP6V1F	0.19731	0.015367	ATPase, H+ transporting, lysosomal 14kDa, V1 subunit F	o	o
ATPBD1B	-0.229962	0.0156417	ATP-binding domain 1 family member B
ATRIP	0.155315	0.0237956	ATR interacting protein
ATXN10	0.154354	0.0390986	ataxin 10
ATXN7L3	0.197236	0.030439	ataxin 7-like 3
AUH	0.313264	0.0282746	AU RNA binding protein/enoyl-CoA hydratase
B3GALNT2	-0.297981	0.035978	beta-1,3-N-acetylgalactosaminyltransferase 2
B3GALT4	0.228125	0.0102657	UDP-Gal:betaGlcNAc beta 1,3-galactosyltransferase, polypeptide 4
B3GALT6	0.263116	0.0211506	UDP-Gal:betaGal beta 1,3-galactosyltransferase polypeptide 6
B3GNT6	0.350827	0.0287112	UDP-GlcNAc:betaGal beta-1,3-N-acetylglucosaminyltransferase 6 (core 3 synthase)
B3GNT8	0.196638	0.00996931	UDP-GlcNAc:betaGal beta-1,3-N-acetylglucosaminyltransferase 8	o	o
B4GALT3	0.21309	0.0137194	UDP-Gal:betaGlcNAc beta 1,4- galactosyltransferase, polypeptide 3
B4GALT7	0.163354	0.0294882	xylosylprotein beta 1,4-galactosyltransferase, polypeptide 7
B9D1	0.248064	0.0111827	B9 protein domain 1	o	o
BACE1	-0.173634	0.0158984	beta-site APP-cleaving enzyme 1
BAD	0.293184	0.0197045	BCL2-associated agonist of cell death	o	o
BAG2	-0.321278	0.00812436	BCL2-associated athanogene 2
BANF1	0.351784	0.00331541	barrier to autointegration factor 1		o
BAP1	0.381731	0.00810729	BRCA1 associated protein-1 (ubiquitin carboxy-terminal hydrolase)
BAT1	0.240427	0.0185599	HLA-B associated transcripts 1		o
BAT2	0.274943	0.0192078	HLA-B associated transcripts 2	o	o
BAT2L	0.252661	0.00392925	HLA-B associated transcript 2-like 1
BAT3	0.324788	0.0214677	HLA-B associated transcripts 3		o
BAT5	0.283662	0.00177168	HLA-B associated transcripts 5		o
BAZ1B	0.168107	0.0148965	bromodomain adjacent to zinc finger domain, 1B
BAZ2B	-0.244574	0.031874	bromodomain adjacent to zinc finger domain, 2B		o
BBC3	0.169283	0.0363475	BCL2 binding component 3
BBS1	0.294753	0.00380135	Bardet-Biedl syndrome 1
BBS2	0.22131	0.0282746	Bardet-Biedl syndrome 2
BBS4	0.15186	0.027998	Bardet-Biedl syndrome 4
BBS9	0.467677	0.0356215	Bardet-Biedl syndrome 9
BCAR1	0.239889	0.0167589	breast cancer anti-estrogen resistance 1		o
BCAT2	0.407388	0.0123551	branched chain amino-acid transaminase 2, mitochondrial
BCDIN3D	0.0749436	0.0477691	BCDIN3 domain containing
BCHE	-0.494862	0.0297436	butyrylcholinesterase
BCKDHA	0.437232	0.00664311	branched chain keto acid dehydrogenase E1, alpha polypeptide
BCL7A	0.187462	0.0394854	B-cell CLL/lymphoma 7A		o
BCL7C	0.184065	0.0409824	B-cell CLL/lymphoma 7C
BCL9L	0.170062	0.0123368	B-cell CLL/lymphoma 9-like		o
BCLAF1	-0.17212	0.0297788	BCL2-associated transcription factor 1	o	o
BCS1L	0.267925	0.0061296	BC1 (ubiquinol-cytochrome c reductase) synthesis-like		o
BECN1	0.19917	0.034161	beclin 1, autophagy related
BET1L	0.287418	0.0161781	Bet1 golgi vesicular membrane trafficking protein-like
BGLAP	0.147239	0.00486968	bone gamma-carboxyglutamate (gla) protein		o
BICD2	-0.287711	0.0145679	bicaudal D homolog 2 (Drosophila)
BIRC6	-0.331655	0.0215819	baculoviral IAP repeat containing 6	o	o
BIVM	-0.158575	0.0368021	basic, immunoglobulin-like variable motif containing
BLCAP	0.258608	0.0129282	bladder cancer associated protein		o
BLVRA	-0.152209	0.0126722	biliverdin reductase A		o
BLVRB	-0.494423	0.0185827	biliverdin reductase B (flavin reductase (NADPH))		o
BLZF1	-1.23588	0.0264178	basic leucine zipper nuclear factor 1		o
BMI1	-0.219812	0.0398404	BMI1 proto-oncogene, polycomb ring finger
BMPR2	-0.378431	0.0282746	bone morphogenetic protein receptor, type II (serine/threonine kinase)	o	o
BMS1P5	-1.00948	0.0356215	BMS1 pseudogene 5
BNIP1	0.103978	0.0342063	BCL2/adenovirus E1B 19kDa interacting protein 1
BOP1	-0.158848	0.0312714	block of proliferation 1		o
BPGM	0.130656	0.0424671	2,3-bisphosphoglycerate mutase
BPTF	-0.198348	0.0405805	bromodomain PHD finger transcription factor
BRD7P2	0.264987	0.00971329	bromodomain containing 7 pseudogene 2
BRD9	0.157102	0.0285798	bromodomain containing 9
BRE	0.307345	0.0240671	brain and reproductive organ-expressed (TNFRSF1A modulator)	o	o
BRF2	0.200008	0.0368122	BRF2, RNA polymerase III transcription initiation factor 50 kDa subunit
BRI3	0.282799	0.00204939	brain protein I3		o
BRI3P1	-0.344212	0.0119095	brain protein I3 pseudogene 1
BRIX1	-0.100589	0.0466607	BRX1, biogenesis of ribosomes, homolog (S. cerevisiae)
BRMS1L	0.209819	0.0407545	breast cancer metastasis-suppressor 1-like
BSG	0.528601	0.0197991	basigin (Ok blood group)		o
BTAF1	-0.467903	0.0223569	BTAF1 RNA polymerase II, B-TFIID transcription factor-associated, 170kDa
BTBD15	-0.25456	0.0305766	BTB/POZ domain-containing protein 15
BTBD6	0.258515	0.013136	BTB (POZ) domain containing 6
BTF3	0.12261	0.0233288	basic transcription factor 3		o
BTF3L4	0.14223	0.022948	basic transcription factor 3-like 4
BYSL	0.30146	0.00866909	bystin-like
BZW2	0.175186	0.037685	basic leucine zipper and W2 domains 2
C10orf11	0.319338	0.0378874	chromosome 10 open reading frame 11		o
C10orf110	0.315982	0.0334745	chromosome 10 open reading frame 110		o
C10orf118	-0.171581	0.0290434	chromosome 10 open reading frame 118	o	o
C10orf137	-0.238037	0.00576727	chromosome 10 open reading frame 137		o
C10orf2	0.215872	0.0196465	chromosome 10 open reading frame 2
C10orf4	0.212303	0.0107442	chromosome 10 open reading frame 4		o
C10orf76	0.274384	0.0456241	chromosome 10 open reading frame 76
C10orf88	-0.310316	0.00500573	chromosome 10 open reading frame 88
C11orf17	0.27554	0.0362006	chromosome 11 open reading frame 17
C11orf2	0.324756	0.0215819	chromosome 11 open reading frame 2		o
C11orf21	0.356304	0.0363625	chromosome 11 open reading frame 21		o
C11orf46	-0.219182	0.0236194	chromosome 11 open reading frame 46
C11orf48	0.321762	0.0129844	chromosome 11 open reading frame 48	o	o
C11orf59	0.264042	0.00419346	chromosome 11 open reading frame 59
C11orf68	0.161292	0.039725	chromosome 11 open reading frame 68
C11orf71	0.24225	0.0285855	chromosome 11 open reading frame 71
C11orf75	0.308552	0.0150382	chromosome 11 open reading frame 75		o
C12orf10	0.284068	0.0165597	chromosome 12 open reading frame 10
C12orf23	-0.572886	0.00140015	chromosome 12 open reading frame 23
C12orf31	-0.161714	0.0282746	chromosome 12 open reading frame 31
C12orf44	0.316743	0.00140015	chromosome 12 open reading frame 44	o	o
C12orf45	0.190587	0.0124769	chromosome 12 open reading frame 45
C12orf57	0.1658	0.0418661	chromosome 12 open reading frame 57
C13orf27	-0.375595	0.00551378	chromosome 13 open reading frame 27
C14orf104	-0.267842	0.0249608	chromosome 14 open reading frame 104		o
C14orf112	0.167849	0.0129282	chromosome 14 open reading frame 112
C14orf129	-0.187471	0.00436799	chromosome 14 open reading frame 129
C14orf133	0.393833	0.00137511	chromosome 14 open reading frame 133
C14orf138	-0.362357	0.0395807	chromosome 14 open reading frame 138
C14orf153	-1.10129	0.0394799	chromosome 14 open reading frame 153
C14orf166	-0.184557	0.0371492	chromosome 14 open reading frame 166
C14orf43	0.210429	0.0226586	chromosome 14 open reading frame 43		o
C14orf85	-0.986755	0.0251329	chromosome 14 open reading frame 85
C15orf24	0.112569	0.0389772	chromosome 15 open reading frame 24
C15orf39	0.232143	0.0208888	chromosome 15 open reading frame 39		o
C15orf44	0.114028	0.0123031	chromosome 15 open reading frame 44
C15orf57	0.159629	0.0393101	chromosome 15 open reading frame 57		o
C15orf63	-1.20082	0.0383583	chromosome 15 open reading frame 63
C16orf13	0.27769	0.00230461	chromosome 16 open reading frame 13
C16orf33	0.34297	0.0206877	chromosome 16 open reading frame 33
C16orf45	0.431075	0.0236152	chromosome 16 open reading frame 45		o
C16orf53	0.157111	0.0418262	chromosome 16 open reading frame 53
C16orf7	0.162748	0.0496813	chromosome 16 open reading frame 7
C16orf70	0.0623765	0.0393101	chromosome 16 open reading frame 70
C16orf86	0.107648	0.044069	chromosome 16 open reading frame 86
C16orf91	0.238229	0.0383813	chromosome 16 open reading frame 91
C17orf101	0.285992	0.00520118	chromosome 17 open reading frame 101
C17orf49	0.354356	0.00163891	chromosome 17 open reading frame 49
C17orf59	0.21744	0.00647099	chromosome 17 open reading frame 59
C17orf62	0.216627	0.0407266	chromosome 17 open reading frame 62		o
C17orf81	0.229399	0.0370494	chromosome 17 open reading frame 81
C17orf91	-0.442416	0.0152455	chromosome 17 open reading frame 91		o
C17orf95	0.0851561	0.0175033	chromosome 17 open reading frame 95
C18orf10	0.237728	0.0227871	chromosome 17 open reading frame 10
C19orf22	0.175816	0.0174098	chromosome 17 open reading frame 22		o
C19orf31	-0.356046	0.0214677	chromosome 17 open reading frame 31
C19orf43	0.265676	0.00677254	chromosome 19 open reading frame 43
C19orf52	0.330435	0.0066621	chromosome 19 open reading frame 52
C19orf53	0.123623	0.026256	chromosome 19 open reading frame 53		o
C19orf6	0.293161	0.0164139	chromosome 19 open reading frame 6		o
C19orf60	0.36259	0.00203967	chromosome 19 open reading frame 60	o	o
C19orf62	0.320544	0.00964789	chromosome 19 open reading frame 62
C1orf122	0.182575	0.0479679	chromosome 1 open reading frame 122
C1orf123	0.245816	0.00436799	chromosome 1 open reading frame 123
C1orf128	0.175285	0.013926	chromosome 1 open reading frame 128
C1orf149	0.228528	0.0469376	chromosome 1 open reading frame 149
C1orf190	0.286802	0.0258989	chromosome 1 open reading frame 190
C1orf212	-0.398344	0.0126899	chromosome 1 open reading frame 212		o
C1orf25	0.143167	0.0352269	chromosome 1 open reading frame 25		o
C1orf35	0.167659	0.0287657	chromosome 1 open reading frame 35		o
C1orf41	0.163845	0.0215819	chromosome 1 open reading frame 41
C1orf63	-0.809135	0.0315051	chromosome 1 open reading frame 63
C1orf86	0.173764	0.0327052	chromosome 1 open reading frame 86
C1QBP	0.242238	0.0222366	complement component 1, q subcomponent binding protein
C20orf108	-0.432116	0.00234556	chromosome 20 open reading frame 108		o
C20orf127	-0.595194	0.0256343	chromosome 20 open reading frame 127
C20orf191	-0.176043	0.0116977	chromosome 20 open reading frame 191
C20orf196	0.19945	0.0264065	chromosome 20 open reading frame 196		o
C20orf29	0.281044	0.0317404	chromosome 20 open reading frame 29
C20orf4	0.210442	0.0128823	chromosome 20 open reading frame 4
C20orf43	0.153041	0.0158523	chromosome 20 open reading frame 43		o
C20orf55	0.115469	0.0208018	chromosome 20 open reading frame 55
C21orf119	0.269481	0.0114325	chromosome 21 open reading frame 119
C21orf2	0.208751	0.0350651	chromosome 21 open reading frame 2
C21orf24	-1.07622	0.0370917	chromosome 21 open reading frame 24
C21orf33	0.241432	0.0394147	chromosome 21 open reading frame 33
C21orf51	0.164759	0.0392334	chromosome 21 open reading frame 51
C21orf55	-0.964553	0.0163729	chromosome 21 open reading frame 55
C21orf58	-1.18467	0.0437388	chromosome 21 open reading frame 58
C21orf59	0.194186	0.03418	chromosome 21 open reading frame 59
C21orf66	-0.389497	0.0325325	chromosome 21 open reading frame 66		o
C21orf70	0.239231	0.0307335	chromosome 21 open reading frame 70		o
C21orf71	0.199985	0.0378713	chromosome 21 open reading frame 71
C22orf13	0.355496	0.0463904	chromosome 22 open reading frame 13
C22orf25	0.460605	0.0157049	chromosome 22 open reading frame 25
C22orf28	0.222567	0.0308574	chromosome 22 open reading frame 28
C22orf29	0.20655	0.00781845	chromosome 22 open reading frame 29
C22orf32	0.221718	0.0270854	chromosome 22 open reading frame 32
C22orf40	0.144342	0.0215827	chromosome 22 open reading frame 40
C2orf24	0.161836	0.0360016	chromosome 2 open reading frame 24
C2orf43	0.175534	0.030717	chromosome 2 open reading frame 43		o
C2orf55	-0.380687	0.0194485	chromosome 2 open reading frame 55		o
C2orf63	-0.293455	0.0113493	chromosome 2 open reading frame 63		o
C2orf69	-1.21772	0.0313603	chromosome 2 open reading frame 69	o	o
C2orf76	-0.229289	0.0308685	chromosome 2 open reading frame 76
C3orf18	0.302639	0.0405805	chromosome 3 open reading frame 18
C3orf34	-1.10267	0.0353633	chromosome 3 open reading frame 34
C3orf37	0.250915	0.0231843	chromosome 3 open reading frame 37
C3orf39	0.290149	0.0392994	chromosome 3 open reading frame 39	o	o
C3orf45	0.403515	0.0237956	chromosome 3 open reading frame 45		o
C3orf58	-0.238421	0.0127665	chromosome 3 open reading frame 58		o
C3orf64	-0.331343	0.0264065	chromosome 3 open reading frame 64
C3orf70	-0.22202	0.0423575	chromosome 3 open reading frame 70
C3orf75	0.269045	0.017172	chromosome 3 open reading frame 75
C4orf10	0.0840953	0.0305097	chromosome 4 open reading frame 10		o
C4orf32	-0.397323	0.00740333	chromosome 4 open reading frame 32
C4orf33	-0.235344	0.0307513	chromosome 4 open reading frame 33
C4orf41	-0.191627	0.0151606	chromosome 4 open reading frame 41	o	o
C4orf46	-0.161464	0.012194	chromosome 4 open reading frame 46
C5orf28	-1.23873	0.0157747	chromosome 5 open reading frame 28
C5orf33	-0.504375	0.00140015	chromosome 5 open reading frame 33		o
C5orf5	-0.273379	0.0104611	chromosome 5 open reading frame 5
C5orf53	-0.356618	0.0412923	chromosome 5 open reading frame 53
C6orf1	0.25663	0.00866909	chromosome 6 open reading frame 1	o	o
C6orf108	0.465652	0.00576727	chromosome 6 open reading frame 108		o
C6orf125	0.257701	0.00416923	chromosome 6 open reading frame 125
C6orf129	0.218167	0.00810729	chromosome 6 open reading frame 129		o
C6orf136	0.304039	0.0392334	chromosome 6 open reading frame 136	o	o
C6orf199	0.127309	0.0362826	chromosome 6 open reading frame 199
C6orf203	-0.397989	0.00247631	chromosome 6 open reading frame 203		o
C6orf225	-0.19308	0.0132342	chromosome 6 open reading frame 225	o	o
C6orf62	-0.329342	0.0218928	chromosome 6 open reading frame 62
C6orf89	0.254846	0.0265524	chromosome 6 open reading frame 89		o
C7	-0.77759	0.0338324	complement component 7
C7orf20	0.21104	0.0149358	chromosome 7 open reading frame 20
C7orf26	0.160579	0.0176519	chromosome 7 open reading frame 26
C7orf28A	-0.124107	0.0386038	chromosome 7 open reading frame 28A
C7orf47	0.168361	0.0379715	chromosome 7 open reading frame 47
C7orf55	0.221194	0.0356215	chromosome 7 open reading frame 55	o	o
C7orf59	0.309036	0.010615	chromosome 7 open reading frame 59
C8orf33	0.186901	0.00945675	chromosome 8 open reading frame 33
C8orf37	-1.14121	0.0260847	chromosome 8 open reading frame 37		o
C8orf45	-1.46954	0.0239449	chromosome 8 open reading frame 45
C8orf59	-0.485393	0.00296595	chromosome 8 open reading frame 59
C9orf114	0.15859	0.0425901	chromosome 9 open reading frame 114
C9orf119	0.228682	0.0123199	chromosome 9 open reading frame 119
C9orf130	-0.756861	0.0495874	chromosome 9 open reading frame 130
C9orf142	0.156456	0.0336456	chromosome 9 open reading frame 142
C9orf167	0.438513	0.0334856	chromosome 9 open reading frame 167		o
C9orf46	0.142919	0.0344136	chromosome 9 open reading frame 46
C9orf6	0.127672	0.0261004	chromosome 9 open reading frame 6
C9orf69	0.337051	0.00706737	chromosome 9 open reading frame 69
C9orf7	0.238249	0.00335757	chromosome 9 open reading frame 7
C9orf72	-0.145712	0.0246121	chromosome 9 open reading frame 72
C9orf75	0.199778	0.0381103	chromosome 9 open reading frame 75		o
C9orf80	-1.10283	0.0305097	chromosome 9 open reading frame 80
C9orf82	-0.378938	0.00163891	chromosome 9 open reading frame 82
C9orf86	0.386323	0.00782997	chromosome 9 open reading frame 86		o
C9orf89	0.190084	0.0203204	chromosome 9 open reading frame 89
C9orf9	0.29539	0.0404987	chromosome 9 open reading frame 9
C9orf90	0.197286	0.0214865	chromosome 9 open reading frame 90
CACYBP	0.243109	0.0372417	calcyclin binding protein		o
CAD	0.135061	0.0193471	carbamoyl-phosphate synthetase 2, aspartate transcarbamylase, and dihydroorotase
CALCOCO1	0.327996	0.0135608	calcium binding and coiled-coil domain 1
CAMK2B	0.364877	0.0490601	calcium/calmodulin-dependent protein kinase II beta		o
CAMSAP1L1	-0.500588	0.00427019	calmodulin-regulated spectrin Associated protein 1-like protein 1
CAND1	-0.153187	0.0323668	cullin-associated and neddylation-dissociated 1
CANT1	0.26935	0.00146994	calcium activated nucleotidase 1
CAPN7	-0.182247	0.0152692	calpain 7
CAPNS1	0.422926	0.0102266	calpain, small subunit 1
CAPS2	-0.367875	0.0231434	calcyphosine 2
CAPZA2	0.122689	0.022948	capping protein (actin filament) muscle Z-line, alpha 2
CAPZB	0.131407	0.028054	capping protein (actin filament) muscle Z-line, beta		o
CARKD	0.192137	0.0231434	carbohydrate kinase domain containing	o	o
CARM1	0.250783	0.0492794	coactivator-associated arginine methyltransferase 1
CASC3	0.306093	0.00456091	cancer susceptibility candidate 3		o
CASP3	-0.198911	0.0364773	caspase 3, apoptosis-related cysteine peptidase
CASP6	-0.180527	0.0371039	caspase 6, apoptosis-related cysteine peptidase	o	o
CAST	-0.373864	0.00770698	calpastatin
CATSPER2	-1.35408	0.0285388	cation channel, sperm associated 2
CAV3	0.298634	0.0472242	caveolin 3
CBARA1	0.285746	0.0171481	calcium-binding atopy-related autoantigen 1
CBL	-0.213325	0.0433769	Cbl proto-oncogene, E3 ubiquitin protein ligase
CBLN1	-0.484794	0.0404987	cerebellin 1 precursor
CBR1	0.216655	0.0383352	carbonyl reductase 1
CBY1	0.211297	0.015367	chibby homolog 1 (Drosophila)
CCBE1	-1.54738	0.0339672	collagen and calcium binding EGF domains 1
CCBL1	0.278578	0.0355227	cysteine conjugate-beta lyase, cytoplasmic
CCDC101	0.208988	0.010615	coiled-coil domain containing 101
CCDC112	0.156021	0.0389876	coiled-coil domain containing 112
CCDC115	0.282229	0.0393194	coiled-coil domain containing 115
CCDC117	0.183657	0.0108103	coiled-coil domain containing 117
CCDC121	0.139318	0.0490601	coiled-coil domain containing 121	o	o
CCDC123	0.145904	0.0236908	coiled-coil domain containing 123
CCDC124	0.395939	0.00199644	coiled-coil domain containing 124		o
CCDC125	-1.38077	0.0336074	coiled-coil domain containing 125
CCDC127	0.207905	0.0238895	coiled-coil domain containing 127
CCDC14	-0.509262	0.0446796	coiled-coil domain containing 14
CCDC141	-0.35174	0.0498471	coiled-coil domain containing 141		o
CCDC22	0.13305	0.0354086	coiled-coil domain containing 22
CCDC28B	0.258633	0.0196332	coiled-coil domain containing 28B		o
CCDC41	-0.314353	0.0187298	coiled-coil domain containing 41
CCDC43	-0.289477	0.00140015	coiled-coil domain containing 43
CCDC51	0.265422	0.00994297	coiled-coil domain containing 51
CCDC56	0.157318	0.0125873	coiled-coil domain containing 56		o
CCDC76	-0.346167	0.0268901	coiled-coil domain containing 76
CCDC85B	0.287521	0.0197045	coiled-coil domain containing 85B		o
CCDC88A	-0.311411	0.00247631	coiled-coil domain containing 88A	o	o
CCDC97	0.234069	0.027883	coiled-coil domain containing 97
CCNB1IP1	0.228085	0.0461936	cyclin B1 interacting protein 1, E3 ubiquitin protein ligase
CCNC	-0.116113	0.0492794	cyclin C		o
CCNF	0.182104	0.0133261	cyclin F
CCNG1	-0.380309	0.0263464	cyclin G1
CCNH	-0.192156	0.0494429	cyclin H
CCR6	-0.694467	0.0243467	chemokine (C-C motif) receptor 6		o
CCRK	0.191514	0.0164139	cell cycle-related kinase
CCS	0.201087	0.00171789	copper chaperone for superoxide dismutase	o	o
CCT6A	-0.264038	0.00154681	chaperonin containing TCP1, subunit 6A (zeta 1)
CCT6P1	-0.603061	0.00140015	chaperonin containing TCP1, subunit 6 (zeta) pseudogene 1
CCT7	0.253438	0.012063	chaperonin containing TCP1, subunit 7 (eta)
CD2AP	-0.280595	0.00915677	CD2-associated protein
CD320	0.372826	0.00245431	CD320 molecule
CD82	0.271833	0.031038	CD82 molecule		o
CD99	0.400844	0.012346	CD99 molecule
CDAN1	-0.954981	0.0193652	codanin 1
CDC26	-0.188582	0.0205312	cell division cycle 26
CDC2L1	0.314152	0.0151606	cyclin-dependent kinase 11B
CDC2L5	-0.152745	0.00722068	cyclin-dependent kinase 13
CDC2L6	-0.119751	0.0409824	cyclin-dependent kinase 19
CDC34	0.238282	0.0283839	cell division cycle 34
CDC42EP1	-0.116383	0.0210809	CDC42 effector protein (Rho GTPase binding) 1
CDC42SE2	-0.288809	0.0247162	CDC42 small effector 2
CDC5L	-0.264128	0.00600909	cell division cycle 5-like
CDCA2	0.569095	0.0246121	cell division cycle associated 2
CDCA7L	0.321304	0.0283148	cell division cycle associated 7-like
CDH11	-0.497097	0.0393599	cadherin 11, type 2, OB-cadherin (osteoblast)
CDH2	-0.242887	0.0458191	cadherin 2, type 1, N-cadherin (neuronal)		o
CDIPT	0.353347	0.00335757	CDP-diacylglycerol--inositol 3-phosphatidyltransferase
CDK4	0.132786	0.0311558	cyclin-dependent kinase 4
CDK5	0.204098	0.0176335	cyclin-dependent kinase 5		o
CDK5RAP3	0.177406	0.0205399	CDK5 regulatory subunit associated protein 3
CDKN2AIPNL	-1.1805	0.042178	CDKN2A interacting protein N-terminal like		o
CDKN2D	0.275085	0.0262628	cyclin-dependent kinase inhibitor 2D (p19, inhibits CDK4)
CDKN3	-0.149645	0.0296145	cyclin-dependent kinase inhibitor 3
CDS2	0.209113	0.0410736	CDP-diacylglycerol synthase (phosphatidate cytidylyltransferase) 2
CEBPZ	-0.194452	0.00797899	CCAAT/enhancer binding protein (C/EBP), zeta		o
CECR6	0.166514	0.0184838	cat eye syndrome chromosome region, candidate 6		o
CENPJ	-0.180159	0.0403696	centromere protein J		o
CENPV	0.419144	0.0290999	centromere protein V
CENTG3	0.1072	0.0404987	centaurin-gamma-3
CEP27	-1.0492	0.0378161	centrosomal protein 27kDa
CEPT1	-0.395117	0.0307649	choline/ethanolamine phosphotransferase 1
CFLAR	-0.360691	0.0419215	CASP8 and FADD-like apoptosis regulator		o
CGGBP1	-0.159615	0.012063	CGG triplet repeat binding protein 1		o
CHCHD5	0.320463	0.00898269	coiled-coil-helix-coiled-coil-helix domain containing 5		o
CHCHD6	0.2557	0.0443343	coiled-coil-helix-coiled-coil-helix domain containing 6
CHCHD8	0.216038	0.0103191	coiled-coil-helix-coiled-coil-helix domain containing 8
CHD1	-0.50008	0.0104101	chromodomain helicase DNA binding protein 1
CHD4	0.203448	0.0467038	chromodomain helicase DNA binding protein 4
CHD6	-0.238255	0.0149445	chromodomain helicase DNA binding protein 6		o
CHERP	0.232395	0.0123031	calcium homeostasis endoplasmic reticulum protein
CHMP1A	0.24285	0.00950021	charged multivesicular body protein 1A	o	o
CHMP1B	0.170085	0.0297137	charged multivesicular body protein 1B		o
CHMP4B	0.271085	0.0151116	charged multivesicular body protein 4B
CHMP5	-0.236749	0.00488701	charged multivesicular body protein 5
CHMP6	0.18723	0.0196794	charged multivesicular body protein 6
CHORDC1	-0.373802	0.00798826	cysteine and histidine-rich domain (CHORD) containing 1
CHRAC1	0.214524	0.0493946	chromatin accessibility complex 1		o
CHST14	0.194623	0.00665172	carbohydrate (N-acetylgalactosamine 4-0) sulfotransferase 14
CHSY1	-0.316119	0.00277052	chondroitin sulfate synthase 1		o
CIC	0.32039	0.0275751	capicua transcriptional repressor
CICE	0.211952	0.0238895	cell death inducing CIDE-like effector
CINP	0.142487	0.0297172	cyclin-dependent kinase 2 interacting protein
CIP29	0.150944	0.00791304	cytokine induced protein 29 KDa
CIR1	-0.231895	0.020335	corepressor interacting with RBPJ, 1
CIRBP	0.231319	0.0382664	cold inducible RNA binding protein
CISH	0.61928	0.0319097	cytokine inducible SH2-containing protein
CITED4	0.582283	0.0198383	Cbp/p300-interacting transactivator, with Glu/Asp-rich carboxy-terminal domain, 4
CKS2	-0.202427	0.0416398	CDC28 protein kinase regulatory subunit 2
CLDN14	-0.178005	0.0323668	claudin 14
CLGN	-0.334862	0.0383583	calmegin
CLIC4	-0.435383	0.0027941	chloride intracellular channel 4
CLIP1	-0.451044	0.00465129	CAP-GLY domain containing linker protein 1
CLK4	-0.400292	0.0288335	CDC-like kinase 4
CLN3	0.115862	0.0495874	ceroid-lipofuscinosis, neuronal 3
CLP1	0.215063	0.00442815	cleavage and polyadenylation factor I subunit 1
CLPP	0.32526	0.00812436	caseinolytic mitochondrial matrix peptidase proteolytic subunit
CLPTM1	0.425031	0.0108466	cleft lip and palate associated transmembrane protein 1
CLPTM1L	0.180191	0.0314129	CLPTM1-like
CLSTN1	0.258153	0.0479749	calsyntenin 1		o
CLUAP1	-0.286103	0.00140015	clusterin associated protein 1
CLYBL	0.387966	0.0346201	citrate lyase beta like		o
CMBL	0.354506	0.0253532	carboxymethylenebutenolidase homolog (Pseudomonas)
CMPK1	-0.599614	0.00361339	cytidine monophosphate (UMP-CMP) kinase 1, cytosolic
CNIH4	-0.43711	0.00950021	cornichon family AMPA receptor auxiliary protein 4		o
CNO	0.146954	0.0368257	cappuccino homolog
CNOT10	0.205178	0.00920149	CCR4-NOT transcription complex, subunit 10		o
CNOT2	0.186422	0.00932367	CCR4-NOT transcription complex, subunit 2
CNOT8	-0.37232	0.0176335	CCR4-NOT transcription complex, subunit 8
CNPY3	0.201352	0.00443134	canopy FGF signaling regulator 3
CNR1	-0.197601	0.0439538	cannabinoid receptor 1 (brain)
COBRA1	0.343549	0.00154681	cofactor Of BRCA1
COG1	0.433638	0.0114476	component of oligomeric golgi complex 1		o
COG3	-0.141377	0.028016	component of oligomeric golgi complex 3		o
COG4	0.336236	0.00765965	component of oligomeric golgi complex 4
COG7	0.206688	0.00380135	component of oligomeric golgi complex 7		o
COL21A1	-0.479155	0.014294	collagen, type XXI, alpha 1
COL3A1	-0.55213	0.03268	collagen, type III, alpha 1
COL4A1	-0.376781	0.0114476	collagen, type IV, alpha 1		o
COL5A2	-0.747385	0.00812436	collagen, type V, alpha 2		o
COMMD4	0.241674	0.00301514	COMM domain containing 4		o
COMMD7	0.168244	0.0102266	COMM domain containing 7
COMMD9	0.243433	0.00535402	COMM domain containing 9
COMT	0.158407	0.0359754	catechol-O-methyltransferase
COMTD1	0.339158	0.00419346	catechol-O-methyltransferase domain containing 1
COPA	0.129514	0.015166	coatomer protein complex, subunit alpha
COPE	0.482769	0.00143375	coatomer protein complex, subunit epsilon
COPG	0.211181	0.0268692	coatomer protein complex
COPS4	0.121381	0.0411572	COP9 signalosome subunit 4		o
COPS6	0.185289	0.0339323	COP9 signalosome subunit 6
COPS7B	0.16311	0.0490601	COP9 signalosome subunit 7B
COPZ1	0.358513	0.00551378	coatomer protein complex, subunit zeta 1		o
COQ6	0.246745	0.0493458	coenzyme Q6 monooxygenase
COQ9	0.291529	0.0237173	coenzyme Q9
CORO1C	-0.274202	0.00969841	coronin, actin binding protein, 1C
CORO6	0.402512	0.017955	coronin 6
COX15	0.362245	0.028054	cytochrome c oxidase assembly homolog 15 (yeast)	o	o
COX4I2	0.174371	0.0397814	cytochrome c oxidase subunit IV isoform 2 (lung)
COX6A2	0.566348	0.0155966	cytochrome c oxidase subunit VIa polypeptide 2		o
COX7A2L	0.20019	0.00294251	cytochrome c oxidase subunit VIIa polypeptide 2 like
COX7B	-0.231663	0.0108103	cytochrome c oxidase subunit VIIb
COX8A	0.209949	0.0305406	cytochrome c oxidase subunit VIIIA (ubiquitous)
CP110	-0.390861	0.00570785	centrosomal protein of 110 KDa		o
CPD	-0.257637	0.0397973	carboxypeptidase D		o
CPE	-0.617908	0.0077745	carboxypeptidase E
CPNE1	0.250549	0.0497792	copine I
CPNE8	-0.450238	0.0114712	copine VIII
CPOX	-0.457192	0.00441825	coproporphyrinogen oxidase
CPSF2	0.260353	0.043172	cleavage and polyadenylation specific factor 2, 100kDa		o
CRADD	0.238969	0.0294882	CASP2 and RIPK1 domain containing adaptor with death domain		o
CRAT	0.40589	0.0185599	carnitine O-acetyltransferase
CRCP	-1.38727	0.0222448	CGRP receptor component
CREB1	-1.14188	0.0293035	cAMP responsive element binding protein 1
CREBL2	-0.200208	0.0233288	cAMP responsive element binding protein-like 2
CREG1	0.168767	0.033989	cellular repressor of E1A-stimulated genes 1
CRHR1	0.120659	0.0242232	corticotropin releasing hormone receptor 1		o
CRIP2	0.318788	0.0409824	cysteine-rich protein 2		o
CRK	0.171602	0.0294093	v-crk avian sarcoma virus CT10 oncogene homolog		o
CROP	-0.939984	0.0142027	cisplatin resistance associated overexpressed protein
CRSP2	0.304921	0.0360013	cofactor required for sp1 transcriptional activation, Subunit 2
CRSP9	0.213996	0.00366522	cofactor required for sp1 transcriptional activation, Subunit 9
CRYL1	0.24855	0.0391976	crystallin, lambda 1		o
CSAD	-0.618555	0.0333803	cysteine sulfinic acid decarboxylase		o
CSF2RA	-0.977626	0.0236908	colony stimulating factor 2 receptor, alpha, low-affinity (granulocyte-macrophage)
CSNK2A1	0.297207	0.0162921	casein kinase 2, alpha 1 polypeptide
CSNK2A2	0.212696	0.037081	casein kinase 2, alpha prime polypeptide
CSNK2B	0.388915	0.00471226	casein kinase 2, beta polypeptide	o	o
CSPP1	-0.197932	0.0394854	centrosome and spindle pole associated protein 1
CSRP3	-0.520328	0.0122985	cysteine and glycine-rich protein 3 (cardiac LIM protein)
CST3	0.278368	0.0358976	cystatin C
CTBP1	0.204783	0.031904	C-terminal binding protein 1		o
CTCF	0.35318	0.00485811	CCCTC-binding factor (zinc finger protein)
CTDP1	0.106459	0.00621048	CTD (carboxy-terminal domain, RNA polymerase II, polypeptide A) phosphatase, subunit 1
CTDSP1	0.216409	0.00748454	CTD (carboxy-terminal domain, RNA polymerase II, polypeptide A) small phosphatase 1		o
CTF1	0.49447	0.00299174	cardiotrophin 1
CTGF	-0.561034	0.0346099	connective tissue growth factor		o
CTGLF3	-0.539857	0.0444606	centaurin gamma-like family member 3
CTNNBL1	0.30925	0.0177329	catenin, beta like 1
CTNS	0.188488	0.0261004	cystinosin, lysosomal cystine transporter		o
CTSA	0.323011	0.0151188	cathepsin A
CTSD	0.439659	0.00453538	cathepsin D		o
CTSO	-0.4256	0.0394028	cathepsin O
CTSZ	0.630589	0.0193153	cathepsin Z		o
CTTN	0.215277	0.0319256	cortactin
CUEDC2	0.428702	0.00650632	CUE domain containing 2
CUL1	0.136282	0.0492794	cullin 1
CUL2	0.141665	0.0483551	cullin 2	o	o
CUL5	-0.24301	0.00867494	cullin 5
CUTA	0.365266	0.00257184	cutA divalent cation tolerance homolog (E. coli)	o	o
CWC15	0.194277	0.00425722	CWC15 spliceosome-associated protein		o
CXorf26	-0.139525	0.0356811	chromosome X open reading frame 26
CXorf40B	-0.294543	0.0185827	chromosome X open reading frame 40B
CXorf64	0.198137	0.020204	chromosome X open reading frame 64
CYB561D1	0.157361	0.0230699	cytochrome b561 family, member D1	o	o
CYB5D1	0.327899	0.0160094	cytochrome b5 domain containing 1
CYB5R4	-0.195964	0.0325112	cytochrome b5 reductase 4		o
CYC1	0.241512	0.0436411	cytochrome c-1
CYHR1	0.276187	0.00665172	cysteine/histidine-rich 1		o
CYP46A1	0.284751	0.0411823	cytochrome P450, family 46, subfamily A, polypeptide 1
DAAM1	-0.230841	0.0133756	dishevelled associated activator of morphogenesis 1		o
DAG1	0.30646	0.0487551	dystroglycan 1 (dystrophin-associated glycoprotein 1)
DAGLA	0.176482	0.0184386	diacylglycerol lipase, alpha	o	o
DAGLB	0.144315	0.0419164	diacylglycerol lipase, beta
DAP	0.263709	0.0293026	death-associated protein
DAP3	0.248498	0.0227329	death associated protein 3
DAPP1	-1.02099	0.0175033	dual adaptor of phosphotyrosine and 3-phosphoinositides
DAXX	0.212472	0.0231558	death-domain associated protein		o
DBN1	0.219935	0.0494244	drebrin 1
DCAF10	-0.170318	0.0236152	DDB1 and CUL4 associated factor 10
DCAF16	-0.168895	0.0339167	DDB1 and CUL4 associated factor 16
DCBLD1	-0.308467	0.0166692	discoidin, CUB and LCCL domain containing 1
DCI	0.343512	0.0295346	dodecenoyl-CoA delta isomerase (3,2 trans enoyl-CoA isomerase)
DCLRE1C	-0.869045	0.0456172	DNA cross-link repair 1C	o	o
DCP1A	0.268777	0.00969354	decapping mRNA 1A	o	o
DCP2	-0.424005	0.0297172	decapping mRNA 2		o
DCPS	0.344774	0.0018229	decapping enzyme, scavenger
DCTN3	0.225401	0.0124191	dynactin 3 (p22)
DCTN4	-0.492961	0.00339075	dynactin 4 (p62)
DCTPP1	0.174625	0.0236213	dCTP pyrophosphatase 1
DCXR	0.32746	0.0104101	dicarbonyl/L-xylulose reductase
DDAH2	0.293326	0.04279	dimethylarginine dimethylaminohydrolase 2		o
DDO	0.254682	0.03543	D-aspartate oxidase
DDX17	-0.946065	0.00782106	DEAD (Asp-Glu-Ala-Asp) box helicase 17
DDX19A	0.161719	0.0294932	DEAD (Asp-Glu-Ala-Asp) box polypeptide 19A
DDX19B	0.165977	0.0482429	DEAD (Asp-Glu-Ala-Asp) box polypeptide 19B
DDX23	0.245264	0.00729059	DEAD (Asp-Glu-Ala-Asp) box polypeptide 23		o
DDX24	0.349311	0.0295574	DEAD (Asp-Glu-Ala-Asp) box helicase 24		o
DDX41	0.334676	0.00228199	DEAD (Asp-Glu-Ala-Asp) box polypeptide 41
DDX49	0.25589	0.00644831	DEAD (Asp-Glu-Ala-Asp) box polypeptide 49
DDX51	-1.14411	0.0438	DEAD (Asp-Glu-Ala-Asp) box polypeptide 51		o
DDX52	-0.324253	0.00154681	DEAD (Asp-Glu-Ala-Asp) box polypeptide 52
DDX56	0.170025	0.0275774	DEAD (Asp-Glu-Ala-Asp) box helicase 56
DEAF1	0.222355	0.00980584	DEAF1 transcription factor
DEDD	0.342952	0.00167928	death effector domain containing
DEK	-0.540492	0.00278935	DEK proto-oncogene
DEM1	-0.759552	0.0312215	defects in morphology protein 1 homolog
DENND4A	-0.176076	0.0343383	DENN/MADD domain containing 4A
DENR	-0.355752	0.00810729	density-regulated protein
DES	0.342987	0.0436411	desmin		o
DET1	0.242726	0.0150144	de-etiolated homolog 1 (Arabidopsis)
DGAT1	0.19681	0.00278935	diacylglycerol O-acyltransferase 1
DGCR6	0.35706	0.0423834	DiGeorge syndrome critical region gene 6	o	o
DGCR6L	0.492041	0.0230398	DiGeorge syndrome critical region gene 6-like
DHDDS	0.250786	0.00294251	dehydrodolichyl diphosphate synthase		o
DHPS	0.263522	0.00188215	deoxyhypusine synthase
DHRS12	0.118744	0.0287112	dehydrogenase/reductase (SDR family) member 12		o
DHRS7B	0.184917	0.0337601	dehydrogenase/reductase (SDR family) member 7B
DHX15	-0.203386	0.0317107	DEAH (Asp-Glu-Ala-His) box helicase 15
DHX16	0.169104	0.0236292	DEAH (Asp-Glu-Ala-His) box polypeptide 16		o
DHX30	0.302067	0.015166	DEAH (Asp-Glu-Ala-His) box helicase 30	o	o
DHX9	0.136178	0.0282575	DEAH (Asp-Glu-Ala-His) box helicase 9
DIP2C	0.269175	0.0175869	DIP2 disco-interacting protein 2 homolog C (Drosophila)	o	o
DIRAS1	0.365393	0.0151606	DIRAS family, GTP-binding RAS-like 1		o
dJ341D10.1	-0.302535	0.00167928	NA
DKFZP779L1853	0.138176	0.0304241	uncharacterized LOC643162
DLEU1	0.220356	0.0424522	deleted in lymphocytic leukemia 1 (non-protein coding)
DLG1	-0.213621	0.00294251	discs, large homolog 1 (Drosophila)		o
DLST	0.612313	0.00969366	dihydrolipoamide S-succinyltransferase (E2 component of 2-oxo-glutarate complex)
DMAP1	0.171606	0.0370708	DNA methyltransferase 1 associated protein 1
DMC1	-1.45358	0.0195243	DNA meiotic recombinase 1		o
DMKN	0.273162	0.00821313	dermokine	o	o
DMPK	0.51183	0.0376702	dystrophia myotonica-protein kinase
DMTF1	-0.383355	0.037201	cyclin D binding myb-like transcription factor 1	o	o
DNAJB1	0.247447	0.0472025	DnaJ (Hsp40) homolog, subfamily B, member 1		o
DNAJB14	-0.418277	0.0115786	DnaJ (Hsp40) homolog, subfamily B, member 14
DNAJB2	0.248086	0.0321863	DnaJ (Hsp40) homolog, subfamily B, member 2
DNAJB4	-0.654729	0.00331541	DnaJ (Hsp40) homolog, subfamily B, member 4
DNAJC10	-0.331908	0.0032421	DnaJ (Hsp40) homolog, subfamily C, member 10	o	o
DNAJC14	0.171479	0.0431174	DnaJ (Hsp40) homolog, subfamily C, member 14
DNAJC4	0.255225	0.0142049	DnaJ (Hsp40) homolog, subfamily C, member 4		o
DNAJC5	0.17392	0.0305983	DnaJ (Hsp40) homolog, subfamily C, member 5
DNAL1	-0.182209	0.0342849	dynein, axonemal, light chain 1		o
DNM2	0.299319	0.0162921	dynamin 2
DNPEP	0.329344	0.00279098	aspartyl aminopeptidase
DOLK	0.267479	0.00404484	dolichol kinase
DOLPP1	0.168667	0.0266569	dolichyldiphosphatase 1
DOM3Z	0.26173	0.00630343	dom-3 homolog Z		o
DPAGT1	0.217933	0.0104133	dolichyl-phosphate (UDP-N-acetylglucosamine) N-acetylglucosaminephosphotransferase 1 (GlcNAc-1-P transferase)
DPF2	0.276028	0.013652	D4, zinc and double PHD fingers family 2
DPH5	0.233672	0.0176921	diphthamide biosynthesis 5
DPM2	0.199682	0.00590279	dolichyl-phosphate mannosyltransferase polypeptide 2, regulatory subunit		o
DPM3	0.249082	0.0185599	dolichyl-phosphate mannosyltransferase polypeptide 3
DPP9	0.312862	0.00796632	dipeptidyl-peptidase 9
DPY19L4	-0.267841	0.0290434	dpy-19-like 4 (C. elegans)
DPY30	0.122777	0.0371414	dpy-30 homolog (C. elegans)		o
DPYSL2	-0.163038	0.0398404	dihydropyrimidinase-like 2	o	o
DR1	-0.341196	0.0249945	down-regulator of transcription 1, TBP-binding (negative cofactor 2)
DRAP1	0.208786	0.010844	DR1-associated protein 1 (negative cofactor 2 alpha)
DRG1	0.269872	0.0136757	developmentally regulated GTP binding protein 1
DRG2	0.305955	0.00345091	developmentally regulated GTP binding protein 2
DSTN	-0.173833	0.0465911	destrin (actin depolymerizing factor)	o	o
DTD1	0.243121	0.0130394	D-tyrosyl-tRNA deacylase 1
DTNBP1	0.181481	0.0199751	dystrobrevin binding protein 1		o
DTWD1	-0.277097	0.0399959	DTW domain containing 1
DTWD2	-1.00451	0.0321661	DTW domain containing 2
DTX3	0.363879	0.00996931	deltex 3, E3 ubiquitin ligase
DULLARD	0.343067	0.00789861	Dullard homolog
DUS1L	0.200388	0.014059	dihydrouridine synthase 1-like (S. cerevisiae)		o
DUS3L	0.230514	0.0137112	dihydrouridine synthase 3-like (S. cerevisiae)
DUSP19	-1.04291	0.0348749	dual specificity phosphatase 19		o
DUSP6	-0.410672	0.0205312	dual specificity phosphatase 6
DUXAP3	-1.28079	0.0247162	double homeobox A pseudogene 3
DVL2	0.124996	0.0378765	dishevelled segment polarity protein 2
DYNC1I2	0.171471	0.0189673	dynein, cytoplasmic 1, intermediate chain 2
DYNLL2	0.211353	0.0438	dynein, light chain, LC8-type 2
DYNLT3	-0.272822	0.0263391	dynein, light chain, Tctex-type 3
DYRK1B	0.202414	0.0215819	dual-specificity tyrosine-(Y)-phosphorylation regulated kinase 1B		o
DYSF	0.328222	0.0182794	dysferlin	o	o
E2F3	-0.187494	0.0424312	E2F transcription factor 3
E2F6	0.225383	0.022348	E2F transcription factor 6
EAF1	-0.427909	0.00143375	ELL associated factor 1
EAPP	-0.335938	0.00551378	E2F-associated phosphoprotein
EBNA1BP2	0.220847	0.0114068	EBNA1 binding protein 2
EBP	0.318413	0.0477652	emopamil binding protein (sterol isomerase)
ECHDC1	-0.644659	0.00465129	enoyl CoA hydratase domain containing 1
ECM2	-0.517227	0.0496057	extracellular matrix protein 2, female organ and adipocyte specific
ECOP	0.157514	0.0418499	EGFR-coamplified and overexpressed protein
ECSIT	0.381803	0.0129282	ECSIT signalling integrator	o	o
EDEM3	-0.466321	0.0132912	ER degradation enhancer, mannosidase alpha-like 3
EDF1	0.143597	0.0240671	endothelial differentiation-related factor 1		o
EED	-0.306878	0.00276402	embryonic ectoderm development
EEF1AL7	-0.687535	0.0231552	eukaryotic translation elongation factor 1 alpha-like 7
EEF1D	0.417307	0.00422502	eukaryotic translation elongation factor 1 delta (guanine nucleotide exchange protein)	o	o
EEF1G	0.311988	0.0182794	eukaryotic translation elongation factor 1 gamma
EFTUD1	0.271987	0.0251605	elongation factor Tu GTP binding domain containing 1
EFTUD2	0.315399	0.0112625	elongation factor Tu GTP binding domain containing 2		o
EGF	-0.20212	0.00489893	epidermal growth factor	o	o
EGLN3	-0.606374	0.0143473	egl-9 family hypoxia-inducible factor 3		o
EHD3	0.255075	0.0445988	EH-domain containing 3		o
EHD4	0.317889	0.0317713	EH-domain containing 4	o	o
EID2B	-1.20011	0.03268	EP300 interacting inhibitor of differentiation 2B
EIF1	0.191496	0.0327091	eukaryotic translation initiation factor 1		o
EIF1AX	-0.575427	0.00345091	eukaryotic translation initiation factor 1A, X-linked
EIF2A	0.195374	0.00724832	eukaryotic translation initiation factor 2A, 65kDa
EIF2AK3	-0.391074	0.0102294	eukaryotic translation initiation factor 2-alpha kinase 3
EIF2B1	0.273036	0.00345091	eukaryotic translation initiation factor 2B, subunit 1 alpha, 26kDa
EIF2B2	0.235051	0.0218732	eukaryotic translation initiation factor 2B, subunit 2 beta, 39kDa
EIF2B4	0.193296	0.0278799	eukaryotic translation initiation factor 2B, subunit 4 delta, 67kDa		o
EIF2S1	-0.169646	0.0359604	eukaryotic translation initiation factor 2, subunit 1 alpha, 35kDa
EIF3A	-0.506482	0.00211747	eukaryotic translation initiation factor 3, subunit A
EIF3C	-0.397102	0.00909906	eukaryotic translation initiation factor 3, subunit C
EIF3D	0.261195	0.00711338	eukaryotic translation initiation factor 3, subunit D
EIF3G	0.345539	0.00258162	eukaryotic translation initiation factor 3, subunit G		o
EIF3I	0.24961	0.0143473	eukaryotic translation initiation factor 3, subunit I
EIF3L	0.159678	0.0328514	eukaryotic translation initiation factor 3, subunit L
EIF4B	0.205363	0.0251605	eukaryotic translation initiation factor 4B
EIF4EBP2	0.305706	0.0257129	eukaryotic translation initiation factor 4E binding protein 2		o
EIF4EBP3	0.32369	0.0231558	eukaryotic translation initiation factor 4E binding protein 3
EIF4H	0.265599	0.00872116	eukaryotic translation initiation factor 4H		o
EIF6	0.273435	0.00404361	eukaryotic translation initiation factor 6		o
ELAC2	0.333025	0.0314913	elaC ribonuclease Z 2		o
ELAVL1	-0.181585	0.00812436	ELAV like RNA binding protein 1
ELK1	0.227986	0.0480056	ELK1, member of ETS oncogene family
ELMO2	0.243097	0.0106728	engulfment and cell motility 2		o
ELOF1	0.187993	0.0193075	elongation factor 1 homolog (S. cerevisiae)		o
ELOVL1	0.149202	0.028628	ELOVL fatty acid elongase 1
ELOVL5	-0.608994	0.00383874	ELOVL fatty acid elongase 5
ELP2	0.149883	0.0486882	elongator acetyltransferase complex subunit 2
ELP4	0.233202	0.0197045	elongator acetyltransferase complex subunit 4	o	o
EMD	0.256631	0.0193033	emerin
EMG1	0.243698	0.00909906	EMG1 N1-specific pseudouridine methyltransferase		o
EMP3	0.403796	0.0161939	epithelial membrane protein 3
ENDOG	0.36373	0.0385431	endonuclease G
EPB41L1	0.279931	0.0206598	erythrocyte membrane protein band 4.1-like 1
EPB41L4A	0.117021	0.0350322	erythrocyte membrane protein band 4.1 like 4A		o
EPB41L4B	0.472779	0.0236908	erythrocyte membrane protein band 4.1 like 4B
EPHX1	0.348831	0.0114476	epoxide hydrolase 1, microsomal (xenobiotic)		o
EPN2	0.25707	0.0249945	epsin 2	o	o
EPS15L1	0.300882	0.0282746	epidermal growth factor receptor pathway substrate 15-like 1		o
EPS8	-0.843522	0.0102294	epidermal growth factor receptor pathway substrate 8		o
ERAL1	0.342489	0.0125355	Era-like 12S mitochondrial rRNA chaperone 1
ERCC1	0.296355	0.0248265	excision repair cross-complementation group 1
ERCC2	0.257901	0.00564147	excision repair cross-complementation group 2
ERCC3	0.206169	0.00294251	excision repair cross-complementation group 3		o
ERGIC2	-0.63015	0.00177769	ERGIC and golgi 2		o
ERGIC3	0.304914	0.00795214	ERGIC and golgi 3	o	o
ERI3	0.183801	0.0409824	ERI1 exoribonuclease family member 3		o
ERO1LB	0.11968	0.037773	ERO1-like beta (S. cerevisiae)
ERP44	-0.177928	0.021257	endoplasmic reticulum protein 44
ESCO1	-0.264259	0.01207	establishment of sister chromatid cohesion N-acetyltransferase 1
ETF1	-0.11451	0.0458551	eukaryotic translation termination factor 1
EVI5	-0.523294	0.00529611	ecotropic viral integration site 5		o
EXOC3	0.347978	0.0182791	exocyst complex component 3		o
EXOC6	0.186295	0.0364032	exocyst complex component 6
EXOG	-0.357233	0.00611646	endo/exonuclease (5'-3'), endonuclease G-like	o	o
EXOSC10	-0.132564	0.0308016	exosome component 10	o	o
EXOSC4	0.325754	0.00986097	exosome component 4		o
EXOSC5	0.244416	0.013992	exosome component 5
EXOSC6	0.283936	0.0460676	exosome component 6
EXOSC7	0.414973	0.0165004	exosome component 7		o
EXT2	-0.157722	0.0408632	exostosin glycosyltransferase 2		o
EXTL3	0.313302	0.0202274	exostosin-like glycosyltransferase 3		o
EYS	-0.167286	0.031904	eyes shut homolog (Drosophila)		o
F11R	-0.434498	0.0238519	F11 receptor
F2R	-0.40683	0.0162765	coagulation factor II (thrombin) receptor
F8A1	0.537332	0.0051465	coagulation factor VIII-associated 1
FABP3	-0.335574	0.0212595	fatty acid binding protein 3, muscle and heart (mammary-derived growth inhibitor)
FAF1	0.211199	0.0290434	Fas (TNFRSF6) associated factor 1
FAHD2A	-0.196868	0.0397814	fumarylacetoacetate hydrolase domain containing 2A		o
FAHD2B	0.450371	0.0116839	fumarylacetoacetate hydrolase domain containing 2B
FAM100A	0.226619	0.0375056	family with sequence similarity 100, member A		o
FAM100B	0.20286	0.0297172	family with sequence similarity 100, member B
FAM102A	0.162285	0.0320089	family with sequence similarity 102, member A		o
FAM103A1	-0.296142	0.00897785	family with sequence similarity 103, member A1	o	o
FAM104A	-0.367054	0.00140015	family with sequence similarity 104, member A		o
FAM108A2	0.304067	0.00925601	family with sequence similarity 108, member A2
FAM108A3	0.383524	0.00140015	family with sequence similarity 108, member A3
FAM109A	0.315214	0.00524695	family with sequence similarity 109, member A		o
FAM10A4	-0.346598	0.00294251	family with sequence similarity 10, member A4
FAM115A	-0.601464	0.0321661	family with sequence similarity 115, member A
FAM116A	-0.435911	0.0129259	family with sequence similarity 116, member A
FAM119A	-0.621343	0.0236292	family with sequence similarity 119, member A		o
FAM122B	-0.246227	0.00443134	family with sequence similarity 122B
FAM125B	0.282	0.024376	family with sequence similarity 125B
FAM127B	0.28053	0.0151606	family with sequence similarity 127, member B
FAM133B	-0.376111	0.0047545	family with sequence similarity 133, member B
FAM13B	-0.162212	0.0427776	family with sequence similarity 13, member B		o
FAM158A	0.151772	0.0386996	family with sequence similarity 158, member A
FAM160A2	0.275963	0.0145679	family with sequence similarity 160, member A2
FAM162A	-0.605269	0.00323962	family with sequence similarity 162, member A
FAM168B	0.322549	0.0177304	family with sequence similarity 168, member B		o
FAM173A	0.300312	0.00628442	family with sequence similarity 173, member A	o	o
FAM174A	0.269633	0.0184386	family with sequence similarity 174, member A
FAM174B	0.376478	0.030014	family with sequence similarity 174, member B
FAM175A	-1.45433	0.0403874	family with sequence similarity 175, member A
FAM177A1	-0.584683	0.0201732	family with sequence similarity 177, member A1
FAM179B	-0.685741	0.00140015	family with sequence similarity 179, member B		o
FAM188A	-0.345926	0.00140015	family with sequence similarity 188, member A		o
FAM18B2	-0.16157	0.0436151	family with sequence similarity 18, member B2		o
FAM195B	0.325002	0.0171481	family with sequence similarity 195, member B
FAM20C	0.211491	0.0322902	family with sequence similarity 20, member C		o
FAM35A	-0.312197	0.0143473	family with sequence similarity 35, member A
FAM3A	0.219145	0.0280978	family with sequence similarity 3, member A
FAM3C	0.217767	0.0441923	family with sequence similarity 3, member C		o
FAM43B	0.318072	0.034161	family with sequence similarity 43, member B
FAM48A	0.162219	0.01207	family with sequence similarity 48, member A
FAM50B	0.269424	0.043164	family with sequence similarity 50, member B
FAM53B	0.335019	0.0361017	family with sequence similarity 53, member B		o
FAM63A	-0.536033	0.0123199	family with sequence similarity 63, member A		o
FAM63B	-0.286902	0.0324705	family with sequence similarity 63, member B		o
FAM73A	-1.19035	0.0325382	family with sequence similarity 73, member A
FAM73B	0.205422	0.0476881	family with sequence similarity 73, member B		o
FAM76B	-0.475087	0.0193033	family with sequence similarity 76, member B
FAM86B1	0.110158	0.0405805	family with sequence similarity 86, member B1
FAM89B	0.362389	0.00634696	family with sequence similarity 89, member B
FAM8A1	-0.267149	0.0227955	family with sequence similarity 8, member A1		o
FAM90A3	0.161908	0.0489731	family with sequence similarity 90, member A3
FAM96B	0.22411	0.00550792	family with sequence similarity 96, member B		o
FAM98A	-0.496528	0.00294251	family with sequence similarity 98, member A
FAM98C	0.154064	0.0103884	family with sequence similarity 98, member C		o
FANCE	0.243411	0.00915677	Fanconi anemia, complementation group E
FARS2	0.263902	0.00650632	phenylalanyl-tRNA synthetase 2, mitochondrial
FARSA	0.485614	0.00140015	phenylalanyl-tRNA synthetase, alpha subunit
FARSLB	-0.576419	0.0215827	phenylalanine-tRNA synthetase-like, beta subunit
FASTKD3	0.141536	0.0104101	FAST kinase domains 3
FAU	0.150801	0.0229265	Finkel-Biskis-Reilly murine sarcoma virus (FBR-MuSV) ubiquitously expressed
FBLIM1	0.15513	0.022948	filamin binding LIM protein 1	o	o
FBRS	0.28299	0.0264038	fibrosin
FBXL15	0.171584	0.0438	F-box and leucine-rich repeat protein 15
FBXL3	-0.458154	0.0212729	F-box and leucine-rich repeat protein 3
FBXL5	0.275532	0.0206598	F-box and leucine-rich repeat protein 5
FBXO10	0.157515	0.041478	F-box protein 10
FBXO11	-0.154052	0.0193033	F-box protein 11
FBXO2	0.234167	0.00163891	F-box protein 2
FBXO22	0.186525	0.0307513	F-box protein 22	o	o
FBXO31	0.192368	0.0254506	F-box protein 31
FBXO46	0.143351	0.0162765	F-box protein 46		o
FBXO6	0.232562	0.0372009	F-box protein 6		o
FBXW5	0.265578	0.0205399	F-box and WD repeat domain containing 5
FCAR	-0.826892	0.0231843	Fc fragment of IgA, receptor for
FDPS	-0.273761	0.00266141	farnesyl diphosphate synthase
FDX1L	0.172278	0.0458249	ferredoxin 1-like		o
FEM1C	-0.209169	0.0261195	fem-1 homolog c (C. elegans)
FEN1	0.197874	0.0345539	flap structure-specific endonuclease 1
FGD5	0.286401	0.0423389	FYVE, RhoGEF and PH domain containing 5		o
FGF2	-0.441687	0.00570966	fibroblast growth factor 2
FGF8	-0.0155231	0.0409779	fibroblast growth factor 8 (Androgen-Induced)	o	o
FGFR1OP2	-0.380933	0.00996931	FGFR1 oncogene partner 2
FH	-0.390632	0.0192078	fumarate hydratase
FIG4	0.202757	0.0304969	FIG4 phosphoinositide 5-phosphatase
FIS1	0.272126	0.00163891	fission 1 (mitochondrial outer membrane) homolog (S. cerevisiae)		o
FIT1	0.377207	0.0339167	fat-inducing transcript 1
FKBP14	-0.841777	0.0332549	FK506 binding protein 14, 22 kDa
FKBP15	0.20416	0.0241151	FK506 binding protein 15, 133kDa
FKBP1A	0.181145	0.0205443	FK506 binding protein 1A, 12kDa
FKBP3	-0.347311	0.00566084	FK506 binding protein 3, 25kDa
FKBP8	0.0832823	0.0431379	FK506 binding protein 8, 38kDa
FKBP9L	0.23802	0.021257	FK506 binding protein 9-like
FKSG30	-0.416248	0.0271239	NA
FKTN	-0.782713	0.0251807	fukutin
FLAD1	0.204928	0.0374881	flavin adenine dinucleotide synthetase 1
FLI1	-0.455888	0.00796632	Fli-1 proto-oncogene, ETS transcription factor		o
FLII	0.327766	0.0162921	flightless I homolog (Drosophila)	o	o
FLJ20254	0.330905	0.00140015	NA
FLJ20489	0.480575	0.00419346	NA
FLJ20699	0.341945	0.00375137	NA
FLJ22795	-0.192568	0.0215819	NA
FLJ25363	-0.780899	0.0391976	NA
FLJ31306	-0.750395	0.0154888	uncharacterized LOC379025
FLJ36070	0.172374	0.0325826	NA
FLJ36131	-1.52698	0.0239104	NA
FLJ39827	0.442365	0.032072	NA
FLJ40722	-1.01988	0.0303348	NA
FLJ40852	0.0946033	0.0315218	NA
FLJ43681	-0.707911	0.010249	ribosomal protein L23a pseudogene
FLJ44054	-0.228271	0.0045517	NA
FLJ44124	-1.49936	0.0324756	uncharacterized LOC641737
FLJ45244	0.171053	0.042464	NA
FLJ46309	-1.20356	0.0310309	NA
FLOT1	0.475617	0.00892305	flotillin 1	o	o
FLYWCH2	0.180747	0.0237557	FLYWCH family member 2	o	o
FMNL2	-0.453601	0.0294932	formin-like 2		o
FNBP1L	-0.194825	0.0251887	formin binding protein 1-like		o
FNDC3A	-0.657372	0.00281692	fibronectin type III domain containing 3A		o
FNDC3B	-0.162878	0.0303078	fibronectin type III domain containing 3B	o	o
FNIP2	-0.208252	0.0364241	folliculin interacting protein 2	o	o
FNTA	0.0849881	0.039725	farnesyltransferase, CAAX box, alpha
FOXK1	0.323411	0.0170029	forkhead box K1		o
FOXP1	-0.0898211	0.0422025	forkhead box P1		o
FRAP1	0.300416	0.00253719	NA
FRAT2	0.227467	0.0143473	frequently rearranged in advanced T-cell lymphomas 2
FRG1	-0.382759	0.00289264	FSHD region gene 1
FRMD4A	-0.205977	0.0287472	FERM domain containing 4A	o	o
FTH1	-0.251614	0.0321863	ferritin, heavy polypeptide 1
FTHL11	-0.651524	0.00371231	ferritin, heavy polypeptide-like 11
FTHL12	-0.619774	0.0027267	ferritin, heavy polypeptide-like 12
FTHL2	-0.634911	0.00719402	ferritin, heavy polypeptide-like 2
FTHL3	-0.550949	0.00885266	ferritin, heavy polypeptide-like 3
FTHL7	0.176724	0.0324288	ferritin, heavy polypeptide-like 7
FTHL8	-0.771564	0.00355989	ferritin, heavy polypeptide-like 8
FTO	0.362375	0.0315051	fat mass and obesity associated
FTSJ1	0.107372	0.0404987	FtsJ RNA methyltransferase homolog 1 (E. coli)
FTSJ3	0.33584	0.015734	FtsJ homolog 3 (E. coli)
FUCA2	0.21627	0.0363475	fucosidase, alpha-L- 2, plasma
FUZ	0.18492	0.00325056	fuzzy planar cell polarity protein
FXYD1	0.276466	0.0474201	FXYD domain containing ion transport regulator 1		o
FXYD6	0.233314	0.0405997	FXYD domain containing ion transport regulator 6		o
FYCO1	0.230016	0.0361764	FYVE and coiled-coil domain containing 1
FYTTD1	-0.536291	0.00163891	forty-two-three domain containing 1	o	o
G3BP1	0.240152	0.00781845	GTPase activating protein (SH3 domain) binding protein 1
G6PC3	0.424564	0.00533882	glucose 6 phosphatase, catalytic, 3
GAA	0.246936	0.0256343	glucosidase, alpha; acid		o
GABBR1	-0.296252	0.00294251	gamma-aminobutyric acid (GABA) B receptor, 1	o	o
GABPB2	-0.893697	0.0210037	GA binding protein transcription factor, beta subunit 2
GALK2	-0.211814	0.0200928	galactokinase 2	o	o
GALM	0.299434	0.0333797	galactose mutarotase (aldose 1-epimerase)
GALNT1	-0.388687	0.00290546	polypeptide N-acetylgalactosaminyltransferase 1
GALNT11	0.149515	0.0290536	polypeptide N-acetylgalactosaminyltransferase 11		o
GALT	0.268611	0.0311807	galactose-1-phosphate uridylyltransferase		o
GAMT	0.333367	0.0328514	guanidinoacetate N-methyltransferase
GAPDH	0.332473	0.00664653	glyceraldehyde-3-phosphate dehydrogenase
GAS6	0.252627	0.0492152	growth arrest-specific 6
GATS	-0.471307	0.0227452	GATS, stromal antigen 3 opposite strand
GBA	0.272404	0.0231768	glucosidase, beta, acid
GBA2	0.336619	0.0116977	glucosidase, beta (bile acid) 2
GCAT	0.379413	0.0212776	glycine C-acetyltransferase	o	o
GCDH	0.223948	0.0316192	glutaryl-CoA dehydrogenase		o
GCLC	-0.380719	0.00300998	glutamate-cysteine ligase, catalytic subunit
GCLM	0.235888	0.0130394	glutamate-cysteine ligase, modifier subunit
GCSH	0.220854	0.0381461	glycine cleavage system protein H (aminomethyl carrier)
GDE1	0.314366	0.0287035	glycerophosphodiester phosphodiesterase 1
GDI2	-0.252121	0.00724832	GDP dissociation inhibitor 2
GEMIN5	0.339511	0.00397436	gem (nuclear organelle) associated protein 5
GGA1	-0.526067	0.0264065	golgi-associated, gamma adaptin ear containing, ARF binding protein 1
GHDC	0.220472	0.0374737	GH3 domain containing
GIMAP1	-0.516439	0.00776026	GTPase, IMAP family member 1
GIMAP5	0.378264	0.0481467	GTPase, IMAP family member 5
GIT1	0.221399	0.0136011	G protein-coupled receptor kinase interacting ArfGAP 1
GJC1	-1.02182	0.0251434	gap junction protein, gamma 1, 45kDa
GLOD4	-0.141197	0.0308574	glyoxalase domain containing 4	o	o
GLRX2	-0.295901	0.0136011	glutaredoxin 2
GMFB	-0.349097	0.00416923	glia maturation factor, beta
GMPPA	0.304575	0.00443134	GDP-mannose pyrophosphorylase A		o
GMPPB	0.217042	0.00291389	GDP-mannose pyrophosphorylase B	o	o
GMPR2	-0.114238	0.0362826	guanosine monophosphate reductase 2
GMPS	0.154294	0.0231843	guanine monphosphate synthase		o
GNA13	-0.31204	0.0209878	guanine nucleotide binding protein (G protein), alpha 13
GNAI2	0.305251	0.00259023	guanine nucleotide binding protein (G protein), alpha inhibiting activity polypeptide 2		o
GNAI3	-0.238153	0.0412474	guanine nucleotide binding protein (G protein), alpha inhibiting activity polypeptide 3
GNE	-0.232391	0.0107778	glucosamine (UDP-N-acetyl)-2-epimerase/N-acetylmannosamine kinase
GNL3	0.10984	0.0409706	guanine nucleotide binding protein-like 3 (nucleolar)
GNPAT	0.163417	0.0367126	glyceronephosphate O-acyltransferase
GNPDA1	0.201342	0.0093439	glucosamine-6-phosphate deaminase 1
GNPTAB	0.312555	0.00181116	N-acetylglucosamine-1-phosphate transferase, alpha and beta subunits		o
GOLGA8B	-0.814905	0.0210037	golgin A8 family, member B
GOLT1B	-0.417933	0.00163891	golgi transport 1B
GON4L	-0.14644	0.0383913	gon-4-like (C. elegans)
GOPC	-0.421416	0.00163891	golgi-associated PDZ and coiled-coil motif containing		o
GORASP1	0.183298	0.038861	golgi reassembly stacking protein 1, 65kDa
GPAA1	0.451843	0.00278496	glycosylphosphatidylinositol anchor attachment 1
GPATCH3	0.19075	0.0178101	G patch domain containing 3
GPATCH4	0.245406	0.0316332	G patch domain containing 4
GPC1	0.455491	0.0311756	glypican 1
GPI	0.480165	0.00542571	glucose-6-phosphate isomerase
GPN1	0.181996	0.00274839	GPN-loop GTPase 1	o	o
GPR1	-0.841599	0.0254378	G protein-coupled receptor 1
GPR108	0.331903	0.00443134	G protein-coupled receptor 108		o
GPR137B	0.304467	0.0296788	G protein-coupled receptor 137B
GPR175	0.0961772	0.0406387	G protein-coupled receptor 175
GPR56	0.228987	0.0256343	G protein-coupled receptor 56		o
GPRASP2	0.19924	0.0361108	G protein-coupled receptor associated sorting protein 2
GPS1	0.20598	0.0322727	G protein pathway suppressor 1		o
GPS2	0.383498	0.0243495	G protein pathway suppressor 2		o
GPX4	0.336211	0.00796632	glutathione peroxidase 4
GRHPR	0.242039	0.0311321	glyoxylate reductase/hydroxypyruvate reductase
GRWD1	0.254997	0.0294932	glutamate-rich WD repeat containing 1
GSR	0.156683	0.0442937	glutathione reductase
GSS	0.329784	0.00404361	glutathione synthetase
GSTK1	0.307232	0.00140015	glutathione S-transferase kappa 1
GSTM1	0.284268	0.0263149	glutathione S-transferase mu 1
GSTM2	0.288172	0.0393942	glutathione S-transferase mu 2 (muscle)	o	o
GSTM4	0.221461	0.0123031	glutathione S-transferase mu 4		o
GTF2A2	0.174529	0.0207898	general transcription factor IIA, 2, 12kDa
GTF2F1	0.276192	0.00450825	general transcription factor IIF, polypeptide 1, 74kDa
GTF2F2	0.199179	0.018892	general transcription factor IIF, polypeptide 2, 30kDa
GTF2H1	-0.500863	0.00154681	general transcription factor IIH, polypeptide 1, 62kDa	o	o
GTF2H4	0.187981	0.0426761	general transcription factor IIH, polypeptide 4, 52kDa		o
GTF2IRD2	0.31902	0.0162921	GTF2I repeat domain containing 2
GTF2IRD2B	0.213618	0.0196794	GTF2I repeat domain containing 2B
GTF2IRD2P	0.316641	0.0398973	GTF2I repeat domain containing 2P
GTF3A	0.122983	0.0475136	general transcription factor IIIA
GTF3C1	0.291688	0.0311317	general transcription factor IIIC, polypeptide 1, alpha 220kDa
GTF3C2	0.102998	0.0298364	general transcription factor IIIC, polypeptide 2, beta 110kDa	o	o
GTF3C5	0.469195	0.0071508	general transcription factor IIIC, polypeptide 5, 63kDa
GUK1	0.211992	0.0204378	guanylate kinase 1
GYPC	0.346248	0.00172177	glycophorin C (Gerbich blood group)	o	o
H1F0	0.322102	0.0344018	H1 histone family, member 0	o	o
H1FX	0.306063	0.022348	H1 histone family, member X
H2AFX	0.142645	0.0325826	H2A histone family, member X		o
H2AFY2	0.246643	0.0349409	H2A histone family, member Y2
HACE1	0.170395	0.0151338	HECT domain and ankyrin repeat containing E3 ubiquitin protein ligase 1
HADH2	0.415092	0.0170311	NA
HAGHL	0.204226	0.0266913	hydroxyacylglutathione hydrolase-like
HAND1	0.450179	0.022948	heart and neural crest derivatives expressed 1	o	o
HAND2	0.473524	0.0209453	heart and neural crest derivatives expressed 2		o
HARS	0.183199	0.0211902	histidyl-tRNA synthetase		o
HAT1	-0.460613	0.00228199	histone acetyltransferase 1
HAX1	0.304739	0.00597628	HCLS1 associated protein X-1
HCCA2	0.182843	0.0273138	MOB2 mps one binder homolog		o
HCFC2	-0.36475	0.00443134	host cell factor C2
HCG2P7	-1.02988	0.0327617	NA
HCG4	0.321311	0.0325826	HLA complex group 4 (non-protein coding)	o	o
HDAC1	0.20129	0.0326295	histone deacetylase 1
HDAC11	0.227993	0.0301496	histone deacetylase 11
HDAC2	-0.258294	0.00957544	histone deacetylase 2
HDAC6	0.124378	0.0392685	histone deacetylase 6
HDDC3	0.277849	0.00977561	HD domain containing 3	o	o
HDGF	0.368781	0.0107778	hepatoma-derived growth factor		o
HDGF2	0.231387	0.00175471	NA
HDGFRP3	-0.458419	0.00419346	hepatoma-derived growth factor, related protein 3
HEATR2	0.273989	0.0296595	HEAT repeat containing 2		o
HEBP2	-0.498846	0.00447107	heme binding protein 2
HECA	-0.460194	0.00537098	headcase homolog (Drosophila)		o
HECTD1	-0.0975714	0.0358973	HECT domain containing E3 ubiquitin protein ligase 1
HERC6	0.387029	0.0123031	HECT and RLD domain containing E3 ubiquitin protein ligase family member 6
HERPUD1	0.306656	0.00325056	homocysteine-inducible, endoplasmic reticulum stress-inducible, ubiquitin-like domain member 1
HES6	-0.162685	0.0485228	hes family bHLH transcription factor 6		o
HEXA	0.180103	0.0443336	hexosaminidase A (alpha polypeptide)		o
HEXDC	-0.199278	0.0197045	hexosaminidase (glycosyl hydrolase family 20, catalytic domain) containing
HEXIM2	0.178765	0.0429284	hexamethylene bis-acetamide inducible 2		o
HIATL2	-1.13148	0.0425901	hippocampus abundant transcript-like 2
HIBADH	0.259866	0.0321363	3-hydroxyisobutyrate dehydrogenase
HIF1A	-0.169837	0.0281986	hypoxia inducible factor 1, alpha subunit (basic helix-loop-helix transcription factor)
HIF1AN	0.29657	0.0323668	hypoxia inducible factor 1, alpha subunit inhibitor
HINFP	0.104178	0.0409824	histone H4 transcription factor
HINT2	0.46394	0.00163891	histidine triad nucleotide binding protein 2
HIP1	0.140744	0.0254506	huntingtin interacting protein 1		o
HISPPD2A	0.111496	0.0203204	NA
HIST1H2AC	-0.14789	0.027438	histone cluster 1, H2ac
HIVEP2	-0.117783	0.0425964	human immunodeficiency virus type I enhancer binding protein 2		o
HLCS	0.189369	0.0177908	holocarboxylase synthetase (biotin-(proprionyl-CoA-carboxylase (ATP-hydrolysing)) ligase)		o
HMG20A	0.173408	0.0151794	high mobility group 20A
HMGB1	-0.530124	0.00294251	high mobility group box 1		o
HMGB1L1	-0.598594	0.00299174	NA
HMGXB4	0.0986831	0.00207829	HMG box domain containing 4
HNRNPA1	0.238959	0.0394799	heterogeneous nuclear ribonucleoprotein A1
HNRNPA2B1	-0.749489	0.0196794	heterogeneous nuclear ribonucleoprotein A2/B1
HNRNPAB	0.233985	0.0333237	heterogeneous nuclear ribonucleoprotein A/B
HNRNPH3	-0.373576	0.00224341	heterogeneous nuclear ribonucleoprotein H3 (2H9)		o
HNRNPK	0.168901	0.0309775	heterogeneous nuclear ribonucleoprotein K
HNRNPM	0.28068	0.0122959	heterogeneous nuclear ribonucleoprotein M		o
HNRNPU	-0.612305	0.037593	heterogeneous nuclear ribonucleoprotein U (scaffold attachment factor A)
HNRNPUL2	-0.119887	0.0433309	heterogeneous nuclear ribonucleoprotein U-like 2
HNRPA1L-2	-0.400468	0.0018229	NA
HNRPA2B1	-0.185621	0.0397814	NA
HNRPC	-0.59071	0.0021031	NA
HNRPDL	-0.408249	0.0269826	NA
HNRPH1	-0.565512	0.0237956	NA
HNRPH3	-0.449127	0.00146994	NA
HNRPK	-0.152585	0.0151955	NA
HNRPLL	-0.380306	0.00140015	NA
HOMER1	-0.605649	0.00140015	homer homolog 1 (Drosophila)		o
HOMER2	0.225535	0.0393396	homer homolog 2 (Drosophila)		o
HOMER3	0.179171	0.0404987	homer homolog 3 (Drosophila)
HP1BP3	0.124353	0.0482936	heterochromatin protein 1, binding protein 3
HPS6	0.201844	0.0279597	Hermansky-Pudlak syndrome 6
HRASLS3	0.25738	0.0219314	NA
HS2ST1	-0.268964	0.0287472	heparan sulfate 2-O-sulfotransferase 1
HSD11B1L	0.126328	0.0142296	hydroxysteroid (11-beta) dehydrogenase 1-like
HSD17B10	0.420158	0.00798826	hydroxysteroid (17-beta) dehydrogenase 10
HSD17B12	-0.180172	0.0176921	hydroxysteroid (17-beta) dehydrogenase 12		o
HSD17B7	-1.01784	0.0293688	hydroxysteroid (17-beta) dehydrogenase 7
HSD17B8	0.302162	0.0297788	hydroxysteroid (17-beta) dehydrogenase 8	o	o
HSP90AB1	0.338859	0.0233879	heat shock protein 90kDa alpha (cytosolic), class B member 1		o
HSPA12B	0.255322	0.0129753	heat shock 70kD protein 12B		o
HSPA1A	-0.643359	0.0029112	heat shock 70kDa protein 1A
HSPA4	-0.28216	0.0390672	heat shock 70kDa protein 4
HSPB2	0.337705	0.0404987	heat shock 27kDa protein 2		o
HSPB7	0.347027	0.0448672	heat shock 27kDa protein family, member 7 (cardiovascular)
HSPC268	-1.07014	0.0298346	NA
HSPD1	-0.180951	0.00697994	heat shock 60kDa protein 1 (chaperonin)
HSPE1	-0.243225	0.0207468	heat shock 10kDa protein 1
HTATIP2	-0.187718	0.0279597	HIV-1 Tat interactive protein 2, 30kDa
HTRA2	0.226054	0.0157747	HtrA serine peptidase 2
HYI	0.170824	0.0376702	hydroxypyruvate isomerase (putative)		o
HYOU1	0.216474	0.0489731	hypoxia up-regulated 1	o	o
IAH1	0.227812	0.00200882	isoamyl acetate-hydrolyzing esterase 1 homolog (S. cerevisiae)
IARS	0.23136	0.0205312	isoleucyl-tRNA synthetase
IBTK	-0.452959	0.00228199	inhibitor of Bruton agammaglobulinemia tyrosine kinase
ICMT	0.284499	0.0337559	isoprenylcysteine carboxyl methyltransferase
ICT1	0.245616	0.0123031	immature colon carcinoma transcript 1		o
ID2	-0.500904	0.0120866	inhibitor of DNA binding 2, dominant negative helix-loop-helix protein		o
IDH2	0.417213	0.0283839	isocitrate dehydrogenase 2 (NADP+), mitochondrial
IDH3A	0.39478	0.0386351	isocitrate dehydrogenase 3 (NAD+) alpha
IDH3G	0.4887	0.00315171	isocitrate dehydrogenase 3 (NAD+) gamma
IDI1	-0.373418	0.00294251	isopentenyl-diphosphate delta isomerase 1
IER2	0.16971	0.0355194	immediate early response 2	o	o
IER3IP1	-0.540515	0.00274839	immediate early response 3 interacting protein 1
IFI27L2	-0.148794	0.031038	interferon, alpha-inducible protein 27-like 2
IFP38	-0.555949	0.00506538	NA
IFRD1	-0.476157	0.013358	interferon-related developmental regulator 1
IFRD2	0.414755	0.00995897	interferon-related developmental regulator 2		o
IFT122	0.261517	0.0429607	intraflagellar transport 122		o
IFT172	0.210532	0.0156186	intraflagellar transport 172		o
IFT74	-0.679395	0.00247631	intraflagellar transport 74
IGBP1	0.237119	0.0258817	immunoglobulin (CD79A) binding protein 1
IGHMBP2	0.114202	0.04757	immunoglobulin mu binding protein 2
IGSF3	0.31336	0.0341356	immunoglobulin superfamily, member 3
IKZF5	-0.159093	0.0205399	IKAROS family zinc finger 5 (Pegasus)
IL10	-1.23508	0.0321686	interleukin 10
IL17RD	-1.31058	0.0297172	interleukin 17 receptor D		o
IL18	-0.934963	0.0276263	interleukin 18
IL21R	-0.0906792	0.0358922	interleukin 21 receptor
ILF2	0.174622	0.00247631	interleukin enhancer binding factor 2		o
ILF3	0.198921	0.0196594	interleukin enhancer binding factor 3, 90kDa		o
ILKAP	-0.159116	0.0314129	integrin-linked kinase-associated serine/threonine phosphatase
IMAA	-0.262305	0.00801077	NA
IMP3	0.096979	0.028989	IMP3, U3 small nucleolar ribonucleoprotein
IMP4	0.153057	0.0490601	IMP4, U3 small nucleolar ribonucleoprotein
IMPA1	-0.460246	0.0102294	inositol(myo)-1(or 4)-monophosphatase 1
IMPA2	0.371189	0.0294932	inositol(myo)-1(or 4)-monophosphatase 2
IMPACT	0.273359	0.0485228	impact RWD domain protein
IMPDH1	0.313806	0.0273138	IMP (inosine 5'-monophosphate) dehydrogenase 1
IMPDH2	0.283958	0.0138964	IMP (inosine 5'-monophosphate) dehydrogenase 2
ING1	-0.158668	0.0403696	inhibitor of growth family, member 1
INO80	0.126814	0.0136011	INO80 complex subunit		o
INO80B	0.268665	0.0176519	INO80 complex subunit B
INPP4A	0.114264	0.0290434	inositol polyphosphate-4-phosphatase, type I, 107kDa
INPP5J	0.192302	0.0364299	inositol polyphosphate-5-phosphatase J		o
INPP5K	0.127121	0.0356879	inositol polyphosphate-5-phosphatase K		o
INTS2	-0.458222	0.00441825	integrator complex subunit 2
INTS4	0.136942	0.0120993	integrator complex subunit 4
INTS5	0.304995	0.00791331	integrator complex subunit 5		o
INTS7	-0.160249	0.0321363	integrator complex subunit 7
INTS8	-0.352171	0.004114	integrator complex subunit 8
INTS9	0.08049	0.0231768	integrator complex subunit 9	o	o
IPO13	0.321509	0.0165877	importin 13
IPO4	0.248964	0.00485592	importin 4
IPO9	0.108297	0.0478144	importin 9		o
IQGAP1	-0.432678	0.0323583	IQ motif containing GTPase activating protein 1
IQSEC1	0.269759	0.00939502	IQ motif and Sec7 domain 1		o
IRF2	0.270213	0.00209885	interferon regulatory factor 2		o
IRF3	0.177899	0.0372009	interferon regulatory factor 3	o	o
ISCA1L	-0.125	0.0378161	NA
ISCU	0.21317	0.0209026	iron-sulfur cluster assembly enzyme		o
ISG20L2	0.157957	0.00647099	interferon stimulated exonuclease gene 20kDa-like 2
ITFG3	0.358948	0.0334856	integrin alpha FG-GAP repeat containing 3		o
ITGA6	-0.538235	0.00673004	integrin, alpha 6		o
ITGAE	-0.205351	0.0204294	integrin, alpha E (antigen CD103, human mucosal lymphocyte antigen 1; alpha polypeptide)	o	o
ITGB1BP2	-0.25586	0.0352113	integrin beta 1 binding protein (melusin) 2
ITGB1BP3	0.4218	0.0411572	NA
ITGB4BP	0.32144	0.013566	NA
ITIH5	-0.58331	0.013566	inter-alpha-trypsin inhibitor heavy chain family, member 5		o
ITPKB	0.229478	0.0158523	inositol-trisphosphate 3-kinase B		o
IVD	0.405952	0.0390986	isovaleryl-CoA dehydrogenase
IWS1	0.195486	0.045364	IWS1 homolog (S. cerevisiae)
JAG2	0.242739	0.0261399	jagged 2		o
JAZF1	-0.291535	0.0321363	JAZF zinc finger 1
JMJD1A	-0.628036	0.00137511	NA
JMJD2C	0.135597	0.022948	NA
JMJD6	0.221185	0.0485138	jumonji domain containing 6
JMY	-0.516935	0.00258162	junction mediating and regulatory protein, p53 cofactor
JTB	0.179687	0.0186776	jumping translocation breakpoint
JUP	0.359957	0.0284786	junction plakoglobin		o
KANK2	0.465668	0.0397304	KN motif and ankyrin repeat domains 2		o
KANK3	0.263817	0.00422502	KN motif and ankyrin repeat domains 3	o	o
KARS	0.32415	0.0178688	lysyl-tRNA synthetase		o
KATNB1	0.217617	0.0242589	katanin p80 (WD repeat containing) subunit B 1
KBTBD4	0.366553	0.00335757	kelch repeat and BTB (POZ) domain containing 4	o	o
KBTBD9	-0.171431	0.0468005	NA
KCMF1	0.19861	0.0397814	potassium channel modulatory factor 1
KCNAB1	-0.442419	0.0193033	potassium voltage-gated channel, shaker-related subfamily, beta member 1		o
KCNE1	0.337089	0.0346849	potassium voltage-gated channel, Isk-related family, member 1
KCNH6	-0.878877	0.03268	potassium voltage-gated channel, subfamily H (eag-related), member 6
KCTD13	0.166193	0.018892	potassium channel tetramerization domain containing 13
KCTD18	-0.124987	0.0408632	potassium channel tetramerization domain containing 18
KCTD2	0.529156	0.0218116	potassium channel tetramerization domain containing 2	o	o
KCTD21	0.142386	0.00632692	potassium channel tetramerization domain containing 21
KCTD5	0.147263	0.0485081	potassium channel tetramerization domain containing 5		o
KDM3B	0.236916	0.00720313	lysine (K)-specific demethylase 3B
KEAP1	0.297028	0.0215827	kelch-like ECH-associated protein 1
KHSRP	0.297357	0.0167589	KH-type splicing regulatory protein
KIAA0101	-0.58469	0.0342076	KIAA0101
KIAA0114	0.238449	0.00781845	KIAA0114		o
KIAA0195	0.3933	0.00723434	KIAA0195		o
KIAA0196	0.106435	0.0201732	KIAA0196
KIAA0251	0.21497	0.036937	NA
KIAA0319L	0.433317	0.0236908	KIAA0319-like	o	o
KIAA0406	0.15824	0.023617	NA
KIAA0664	0.367684	0.0243467	KIAA0664		o
KIAA0907	-0.281903	0.0218116	KIAA0907
KIAA0947	-0.293988	0.00776026	KIAA0947		o
KIAA1267	-0.17921	0.022348	NA
KIAA1370	-0.45443	0.00459862	KIAA1370		o
KIAA1383	0.209398	0.0420875	KIAA1383		o
KIAA1545	0.307621	0.0162921	NA
KIAA1600	-0.354119	0.0218527	NA
KIAA1602	0.214627	0.0407295	NA
KIAA1731	-0.455197	0.00163891	KIAA1731
KIAA1751	-1.16082	0.0155103	KIAA1751	o	o
KIAA1797	0.225926	0.0416398	NA
KIAA1862	0.402432	0.0393101	NA
KIAA1967	0.216918	0.0224377	NA
KIAA2013	0.191727	0.0428696	KIAA2013		o
KIDINS220	-0.272426	0.0426321	kinase D-interacting substrate, 220kDa
KIF16B	0.223709	0.0490601	kinesin family member 16B		o
KIF21A	-0.385441	0.0227329	kinesin family member 21A
KLC1	0.276606	0.0345753	kinesin light chain 1	o	o
KLF4	-0.459716	0.0295574	Kruppel-like factor 4 (gut)		o
KLHDC2	-0.160378	0.0468886	kelch domain containing 2
KLHDC5	-0.343784	0.0164139	NA
KLHL2	-0.488408	0.00137511	kelch-like family member 2		o
KLHL21	0.422627	0.0365851	kelch-like family member 21		o
KLHL22	0.251423	0.00740333	kelch-like family member 22		o
KLHL24	-0.401313	0.00937857	kelch-like family member 24
KLHL29	-0.266754	0.00266322	kelch-like family member 29
KPNA3	-0.41543	0.00163891	karyopherin alpha 3 (importin alpha 4)
KPNB1	-0.197784	0.0362468	karyopherin (importin) beta 1
KRCC1	-0.407592	0.00243192	lysine-rich coiled-coil 1
KRIT1	-0.181099	0.0335748	KRIT1, ankyrin repeat containing	o	o
KRT10	0.234168	0.0208116	keratin 10
KRTCAP2	0.260868	0.00163891	keratinocyte associated protein 2	o	o
KTI12	0.167527	0.0313603	KTI12 homolog, chromatin associated (S. cerevisiae)
KTN1	-0.211665	0.0102657	kinectin 1 (kinesin receptor)	o	o
L3MBTL2	0.230409	0.0292744	l(3)mbt-like 2 (Drosophila)
LAGE3	0.169775	0.032693	L antigen family, member 3
LAIR1	-0.129408	0.0112106	leukocyte-associated immunoglobulin-like receptor 1
LAMC1	-0.235241	0.0248083	laminin, gamma 1 (formerly LAMB2)
LAMP2	-0.293629	0.0393101	lysosomal-associated membrane protein 2
LAPTM4A	-0.274002	0.0185827	lysosomal protein transmembrane 4 alpha
LAPTM4B	0.239847	0.0497061	lysosomal protein transmembrane 4 beta
LARP1	0.351044	0.0419215	La ribonucleoprotein domain family, member 1
LARP4	-0.629287	0.00281221	La ribonucleoprotein domain family, member 4		o
LASP1	-0.20206	0.0335748	LIM and SH3 protein 1		o
LCA5	-0.0957968	0.0393726	Leber congenital amaurosis 5	o	o
LCMT1	0.207164	0.0181243	leucine carboxyl methyltransferase 1		o
LCMT2	0.25746	0.00971329	leucine carboxyl methyltransferase 2		o
LCOR	-0.52366	0.0328124	ligand dependent nuclear receptor corepressor
LDHD	0.484826	0.0177052	lactate dehydrogenase D		o
LENG1	0.0882183	0.0407266	leukocyte receptor cluster (LRC) member 1
LEPR	-0.2968	0.0436411	leptin receptor		o
LGALS1	0.234373	0.0292474	lectin, galactoside-binding, soluble, 1	o	o
LGALS3	-0.589612	0.00510026	lectin, galactoside-binding, soluble, 3		o
LGALS3BP	0.78146	0.0102266	lectin, galactoside-binding, soluble, 3 binding protein		o
LGTN	0.16845	0.0299065	ligatin
LIFR	-0.708608	0.0233879	leukemia inhibitory factor receptor alpha		o
LIG3	0.136801	0.0136011	ligase III, DNA, ATP-dependent
LIG4	0.13486	0.0121544	ligase IV, DNA, ATP-dependent	o	o
LILRB1	-0.8114	0.031175	leukocyte immunoglobulin-like receptor, subfamily B (with TM and ITIM domains), member 1
LILRB3	-0.66617	0.0222448	leukocyte immunoglobulin-like receptor, subfamily B (with TM and ITIM domains), member 3
LIMS1	-0.342335	0.00858221	LIM and senescent cell antigen-like domains 1
LIN37	0.149331	0.0221929	lin-37 DREAM MuvB core complex component		o
LIPT1	0.135782	0.0241025	lipoyltransferase 1
LMF2	0.0978107	0.0443336	lipase maturation factor 2	o	o
LMNB2	0.225294	0.0363475	lamin B2		o
LOC100008589	-0.687634	0.0408632	NA
LOC100125556	-0.156069	0.0189673	NA
LOC100127975	-0.805802	0.0321863	NA
LOC100128016	0.173564	0.0167589	NA
LOC100128060	-0.620913	0.0104177	NA
LOC100128062	-0.945961	0.029227	NA
LOC100128084	-1.2976	0.0204342	NA
LOC100128098	-1.40718	0.0316396	NA
LOC100128288	-1.33308	0.026779	uncharacterized LOC100128288		o
LOC100128337	-0.54325	0.00177069	NA
LOC100128353	0.145247	0.00426951	NA
LOC100128410	-0.61943	0.00380135	NA
LOC100128505	-1.06129	0.0394854	NA
LOC100128510	-0.866269	0.0339293	NA
LOC100128525	-0.532833	0.0116324	NA
LOC100128689	-0.342298	0.00278935	NA
LOC100128731	0.135642	0.0145679	NA
LOC100128737	0.222049	0.0052953	NA
LOC100128771	-0.200731	0.0264065	NA
LOC100128805	0.235549	0.012194	NA
LOC100128936	-0.490387	0.043521	NA
LOC100129028	-0.777974	0.00796632	NA
LOC100129118	-0.095168	0.0280441	transmembrane protein 167A pseudogene
LOC100129211	-1.42165	0.0264065	NA
LOC100129237	-0.422886	0.0104177	NA
LOC100129269	-0.948148	0.034161	NA
LOC100129362	-1.13348	0.0399328	NA
LOC100129379	-0.814402	0.0241093	NA
LOC100129502	-1.26309	0.0309775	NA
LOC100129539	-0.495598	0.0326295	NA
LOC100129585	0.184908	0.0274549	NA
LOC100129657	-0.676816	0.0145679	NA
LOC100129681	-0.787211	0.0264017	NA
LOC100129742	-0.800565	0.0174431	NA
LOC100129758	-0.201443	0.00892305	NA
LOC100129759	-0.396464	0.00443134	NA
LOC100130053	-1.10388	0.0355227	NA
LOC100130070	-0.717351	0.0261195	NA
LOC100130092	-0.271388	0.00541699	NA
LOC100130168	-1.19231	0.0324756	NA
LOC100130308	-0.169986	0.016653	NA
LOC100130445	-1.10432	0.0346582	NA
LOC100130511	-0.327027	0.016906	NA
LOC100130516	-0.928145	0.0292744	NA
LOC100130701	-0.176268	0.0194904	uncharacterized LOC100130701
LOC100130746	-0.545068	0.00339075	AKT interacting protein pseudogene
LOC100130757	0.417974	0.0284786	NA
LOC100130835	-0.79081	0.0434584	NA
LOC100130837	0.105705	0.0213866	NA
LOC100130892	-0.55052	0.0174431	NA
LOC100130932	-0.300749	0.0194563	NA
LOC100130980	0.251145	0.0131031	NA
LOC100131196	-0.46213	0.0231805	NA
LOC100131205	-0.833207	0.0144199	NA
LOC100131261	-0.67974	0.00154681	proline-rich nuclear receptor coactivator 2 pseudogene
LOC100131387	-0.565854	0.0219196	NA
LOC100131609	-0.29559	0.0112625	NA
LOC100131672	-0.405832	0.0443315	NA
LOC100131735	0.393279	0.0049906	NA
LOC100131785	0.228223	0.0126722	ring finger protein 181 pseudogene
LOC100131787	-0.667348	0.0345977	NA
LOC100131810	-0.412408	0.00228199	NA
LOC100131859	-0.430621	0.00276635	SAP domain containing ribonucleoprotein pseudogene
LOC100131905	-0.369946	0.0408312	NA
LOC100131971	-0.254604	0.0181426	NA
LOC100131989	-0.998524	0.0346162	NA
LOC100132037	-0.362655	0.0351366	NA
LOC100132060	0.641711	0.00327619	NA
LOC100132106	0.209047	0.00970948	NA
LOC100132291	-0.844472	0.00844338	NA
LOC100132299	0.40487	0.0404987	NA
LOC100132391	-1.33132	0.0235285	NA
LOC100132457	-0.431309	0.00844553	NA
LOC100132485	0.138426	0.0238957	NA
LOC100132510	-0.2746	0.0192078	NA
LOC100132528	-0.544069	0.00342881	NA
LOC100132535	-0.495428	0.013201	NA
LOC100132547	-0.43761	0.0383649	NA
LOC100132585	-0.744056	0.0300484	NA
LOC100132593	-0.378198	0.0148014	uncharacterized LOC100132593
LOC100132658	-0.486891	0.00327619	NSA2 ribosome biogenesis homolog (S. cerevisiae) pseudogene
LOC100132673	-0.678159	0.0264065	NA
LOC100132715	-0.466107	0.00550015	NA
LOC100132727	-0.344737	0.0368122	NA
LOC100132761	-0.195888	0.00419346	NA
LOC100132797	0.270795	0.0293054	fragile X mental retardation, autosomal homolog 1 pseudogene
LOC100132863	-0.739352	0.00258162	NA
LOC100132918	-0.214783	0.0307649	eukaryotic translation initiation factor 4E pseudogene
LOC100132992	-0.608148	0.0112628	NA
LOC100133177	-0.89268	0.028989	uncharacterized LOC100133177
LOC100133233	-0.910595	0.0292744	NA
LOC100133430	0.197624	0.0322902	NA
LOC100133465	-0.51142	0.0203774	NA
LOC100133477	0.158554	0.0161798	NA
LOC100133516	-1.33026	0.0312215	NA
LOC100133607	-0.670873	0.0278203	NA
LOC100133649	-0.571051	0.0184698	NA
LOC100133772	-0.827316	0.0212595	NA
LOC100133800	-0.611147	0.0194827	NA
LOC100133876	-0.428455	0.0231768	NA
LOC100134108	-0.33821	0.0156489	NA
LOC100134159	-1.09749	0.0167589	NA
LOC100134189	0.206313	0.0336654	NA
LOC100134273	-0.6169	0.0394862	NA
LOC100134291	-0.376157	0.00448945	NA
LOC100134300	0.161921	0.00518168	NA
LOC100134393	-0.216464	0.043934	NA
LOC100134504	-0.698867	0.0151524	NA
LOC100190938	-0.976189	0.0264065	uncharacterized LOC100190938		o
LOC113230	0.328043	0.00366522	uncharacterized protein LOC113230	o	o
LOC113386	0.303397	0.0328124	NA
LOC124512	-0.117698	0.0181243	NA
LOC128192	-0.47829	0.00677254	peptidylprolyl isomerase A (cyclophilin A) pseudogene
LOC134997	-0.413714	0.00697994	NA
LOC143543	-0.291741	0.0145679	NA
LOC145783	0.178979	0.0212776	uncharacterized LOC145783	o	o
LOC145853	0.25648	0.00880357	NA
LOC151579	-0.380541	0.0153541	NA
LOC152195	0.11259	0.0391816	NA
LOC158160	-0.293819	0.00274063	NA
LOC158345	-0.358608	0.0405805	NA
LOC158572	0.0775542	0.0443336	NA
LOC202051	0.266819	0.0173823	NA
LOC202781	-1.39077	0.0361017	NA
LOC220433	-0.739948	0.00723434	NA
LOC255167	-1.161	0.0312405	NA
LOC255783	0.195793	0.0393942	NA
LOC284167	0.371275	0.0267199	NA
LOC284393	0.122412	0.0374881	NA
LOC284988	-0.762564	0.00143375	NA
LOC285205	-0.112123	0.0311558	uncharacterized LOC285205		o
LOC285741	-0.412401	0.027096	NA
LOC286016	-0.355665	0.00630343	NA
LOC286444	0.383334	0.0183507	NA
LOC286512	-0.556265	0.00587092	NA
LOC338870	-0.763138	0.0194827	NA
LOC340260	0.148429	0.0174417	NA
LOC341315	-0.508851	0.00915677	NA
LOC341965	-0.485608	0.00289629	NA
LOC345645	-0.422871	0.00211747	NA
LOC347376	-0.545825	0.00520118	NA
LOC387703	-0.121886	0.0267044	NA
LOC387791	-0.39836	0.00934546	NA
LOC387930	0.214448	0.0496813	NA
LOC388076	-0.567518	0.0298046	NA
LOC388275	0.23342	0.0334745	NA
LOC388532	-0.582532	0.0100094	NA
LOC388621	-0.704785	0.00404361	NA
LOC388654	-0.648317	0.00866909	NA
LOC389286	-0.21393	0.00985033	NA
LOC389293	-0.530564	0.00247631	NA
LOC389322	-0.391726	0.0262628	NA
LOC389404	0.209445	0.0362745	NA
LOC389517	-0.865091	0.0367414	NA
LOC389599	-0.194567	0.0388193	NA
LOC389787	-0.794468	0.00419346	NA
LOC389873	0.161321	0.0209453	NA
LOC390298	0.286225	0.00172177	NA
LOC390530	-0.157653	0.0142247	NA
LOC391126	-0.588768	0.00751558	NA
LOC391370	-0.918109	0.0132887	NA
LOC391656	-0.641361	0.00856209	NA
LOC391777	-0.134679	0.0364248	NA
LOC391833	-0.585519	0.0241025	NA
LOC392285	-0.546537	0.00977561	NA
LOC399804	-0.171849	0.0112106	NA
LOC399900	-0.823253	0.0318244	uncharacterized LOC399900
LOC400446	-0.647496	0.034161	PERP, TP53 apoptosis effector pseudogene
LOC400464	-0.243816	0.00137511	uncharacterized LOC400464
LOC400506	0.151134	0.0412888	NA
LOC400721	-0.715976	0.00942311	NA
LOC400890	0.27197	0.0433253	NA
LOC400963	0.214333	0.022948	NA
LOC400986	-0.684376	0.0352411	NA
LOC401076	-0.616522	0.00784151	NA
LOC401098	-1.3531	0.0365766	uncharacterized LOC401098
LOC401238	0.158947	0.0091068	NA
LOC401588	-0.0978674	0.0266316	NA
LOC402057	-0.190997	0.0414363	NA
LOC402112	-0.421389	0.00569938	NA
LOC402221	-0.217569	0.036657	actin, beta pseudogene
LOC402251	-0.761842	0.0151606	NA
LOC402694	-0.308907	0.0186623	NA
LOC407835	0.44845	0.00599073	mitogen-activated protein kinase kinase 2 pseudogene
LOC440027	0.147529	0.0259381	NA
LOC440063	-0.442121	0.0251605	peptidylprolyl isomerase A (cyclophilin A) pseudogene
LOC440145	-0.339629	0.00473358	NA
LOC440280	-0.288738	0.00523571	NA
LOC440311	0.658122	0.00425722	glioma tumor suppressor candidate region gene 2 pseudogene
LOC440348	-0.373355	0.0192078	NA
LOC440354	-0.260209	0.0266384	NA
LOC440359	0.584696	0.0451634	NA
LOC440575	0.13824	0.035041	NA
LOC440704	-0.818115	0.0212032	uncharacterized LOC440704
LOC440733	0.153372	0.0287472	NA
LOC440895	0.246867	0.00294251	two pore channel 3 pseudogene
LOC440957	0.210169	0.0423389	NA
LOC441073	-0.411597	0.0213686	NA
LOC441087	-0.809715	0.0270566	uncharacterized LOC441087
LOC441131	-0.234795	0.0319256	NA
LOC441150	0.152336	0.0442747	NA
LOC441377	-0.593006	0.00421054	NA
LOC441408	0.359092	0.0410925	NA
LOC441455	0.253239	0.00595033	makorin ring finger protein 1 pseudogene
LOC441642	-0.259251	0.0236152	NA
LOC441775	0.232937	0.0263464	NA
LOC442232	-0.465831	0.0261993	NA
LOC442454	-0.460011	0.015166	NA
LOC552889	0.370028	0.00274063	NA
LOC641768	-0.683073	0.00234556	NA
LOC641798	0.0953434	0.0292744	NA
LOC641802	-0.0985399	0.0393942	NA
LOC641848	-0.506992	0.0362468	NA
LOC642236	-0.159878	0.0306298	FSHD region gene 1 pseudogene
LOC642250	0.172899	0.040132	NA
LOC642255	0.227857	0.0172805	NA
LOC642333	-0.477806	0.00323962	NA
LOC642469	0.206777	0.0321863	NA
LOC642513	-0.292884	0.0117193	NA
LOC642590	0.189166	0.0311103	spermine synthase pseudogene
LOC642817	-0.244495	0.00457775	uncharacterized LOC642817
LOC642828	-0.779199	0.0132519	NA
LOC642909	-0.366637	0.00550207	NA
LOC642934	-0.405494	0.00840673	uncharacterized LOC642934
LOC642947	-1.00018	0.0273138	uncharacterized LOC642947
LOC642975	-0.48382	0.00260331	transmembrane protein 230 pseudogene
LOC642989	-0.825414	0.0121737	NA
LOC643167	-0.348675	0.0286546	RNA binding motif protein 39 pseudogene
LOC643206	0.0898625	0.0472032	NA
LOC643284	-0.475259	0.0165004	NA
LOC643287	-0.589586	0.0404987	NA
LOC643300	-0.20028	0.0196794	NA
LOC643310	-0.353107	0.0029112	NA
LOC643319	0.223331	0.0355777	NA
LOC643358	-0.263113	0.00834142	NA
LOC643387	-0.471171	0.00183494	TAR DNA binding protein pseudogene		o
LOC643446	0.205897	0.0142507	NA
LOC643452	-0.226683	0.0325515	NA
LOC643509	-0.835658	0.0328124	NA
LOC643778	-0.395204	0.00412786	NA
LOC643856	0.170777	0.013566	NA
LOC643873	-0.347703	0.0102046	NA
LOC643997	-0.214892	0.0411438	peptidylprolyl isomerase A (cyclophilin A) pseudogene
LOC644029	0.144195	0.0428696	NA
LOC644033	-0.295702	0.0372009	NA
LOC644101	-0.333477	0.0231558	NA
LOC644124	-0.127492	0.0428696	NA
LOC644128	-0.26845	0.0469376	NA
LOC644131	-0.582036	0.00163891	NA
LOC644214	-0.161218	0.0469257	NA
LOC644237	0.294965	0.013566	NA
LOC644250	-1.08577	0.0338655	NA
LOC644310	-0.31377	0.00480336	ubiquinol-cytochrome c reductase, complex III subunit X pseudogene
LOC644404	0.185785	0.0418499	NA
LOC644615	-0.371525	0.0114226	NA
LOC644619	0.238889	0.00228199	NA
LOC644629	-0.0668797	0.0359604	NA
LOC644743	0.515452	0.0279597	NA
LOC644745	-0.84833	0.0326295	NA
LOC644761	0.185056	0.0243105	NA
LOC644790	-0.642288	0.0107778	NA
LOC644836	0.197614	0.00846299	NA
LOC644877	-0.184053	0.029841	NA
LOC644879	0.148174	0.0311558	NA
LOC644935	-0.397565	0.0177908	NA
LOC644988	0.17465	0.0325826	NA
LOC645138	-0.436014	0.0257517	NA
LOC645157	-0.677815	0.0156186	NA
LOC645174	0.128894	0.0346592	NA
LOC645175	-0.236951	0.03187	NA
LOC645251	-0.338428	0.00140015	NA
LOC645296	-0.342879	0.0257554	NA
LOC645317	-0.28354	0.00140015	NA
LOC645381	-0.337991	0.0311106	NA
LOC645430	-0.447011	0.00620859	NA
LOC645452	-1.61853	0.0282677	NA
LOC645489	-0.120528	0.0328131	NA
LOC645515	0.241293	0.0142049	NA
LOC645691	-0.696705	0.00295775	NA
LOC645715	-0.650087	0.0450689	NA
LOC645848	-0.101996	0.0272769	NA
LOC645895	-0.921475	0.0311103	NA
LOC645969	0.104712	0.029227	selenoprotein T pseudogene
LOC645979	-0.620825	0.00569938	NA
LOC646034	-0.219377	0.0305901	uncharacterized LOC646034
LOC646044	0.17571	0.0282746	single stranded DNA binding protein 4 pseudogene
LOC646103	0.163662	0.0111129	TAF11 RNA polymerase II, TATA box binding protein (TBP)-associated factor, 28kDa pseudogene
LOC646135	0.149547	0.0368902	NA
LOC646195	0.120045	0.0180945	NA
LOC646214	-0.260402	0.012346	p21 protein (Cdc42/Rac)-activated kinase 2 pseudogene
LOC646316	-0.129683	0.0326311	NA
LOC646347	0.222181	0.042178	spermine synthase pseudogene
LOC646531	0.343316	0.00163891	NA
LOC646675	0.456408	0.0432445	NA
LOC646688	-0.345875	0.0372417	NA
LOC646785	-0.707875	0.0128638	NA
LOC646819	-0.579619	0.0199246	NA
LOC646849	-0.314078	0.0156081	NA
LOC646900	-0.477276	0.00172177	NA
LOC646936	-0.640014	0.0346201	NA
LOC646993	-0.311021	0.022467	NA
LOC646996	-0.988082	0.0183732	NA
LOC647000	0.361207	0.0069225	NA
LOC647009	-0.210906	0.0135549	NA
LOC647030	-0.586055	0.0107778	eukaryotic translation elongation factor 1 beta 2 pseudogene
LOC647037	-0.300905	0.010615	NA
LOC647081	-0.359176	0.00723434	NA
LOC647150	-0.277758	0.00294251	ATP-binding cassette, sub-family E (OABP), member 1 pseudogene
LOC647346	-0.45399	0.00565526	NA
LOC647389	-0.789624	0.0321627	NA
LOC647673	-0.553506	0.0114476	NA
LOC647834	-0.142965	0.0383162	NA
LOC647886	0.263694	0.0293026	NA
LOC647954	0.216529	0.0296362	NA
LOC648210	-0.466717	0.00511161	NA
LOC648509	-0.304562	0.0482936	NA
LOC648605	0.0943941	0.0388988	NA
LOC648622	-0.564044	0.0361014	NA
LOC648638	-0.328161	0.010825	NA
LOC648705	-0.249999	0.0308685	NA
LOC648852	-1.13176	0.0327091	NA
LOC648921	-0.832747	0.0230398	NA
LOC648927	0.265187	0.0346592	K(lysine) acetyltransferase 7 pseudogene
LOC649548	-0.410228	0.00581238	NA
LOC649555	-0.555947	0.00259023	NA
LOC649946	-0.658569	0.0251767	NA
LOC649999	0.167586	0.00506285	NA
LOC650020	0.0724107	0.042464	NA
LOC650152	-0.215854	0.0360765	NA
LOC650157	-0.220919	0.0196794	peptidyl-prolyl cis-trans isomerase A-like
LOC650780	0.0885744	0.00866909	NA
LOC650796	0.214903	0.0294882	NA
LOC651064	-0.226789	0.0362222	NA
LOC651075	0.105368	0.0328005	NA
LOC651137	0.12938	0.0205312	NA
LOC651198	0.355479	0.0151606	NA
LOC651202	-0.734479	0.0183732	NA
LOC651380	0.154492	0.0270202	NA
LOC651575	0.169718	0.0227329	NA
LOC651816	0.434544	0.00650632	NA
LOC652388	0.465433	0.0112167	NA
LOC652545	0.342724	0.00641529	NA
LOC652615	0.239586	0.00647068	NA
LOC652672	0.195487	0.0145177	NA
LOC653086	-1.11142	0.0272336	NA
LOC653242	0.391396	0.00706737	NA
LOC653314	-0.182432	0.0180804	NA
LOC653344	0.223724	0.0362928	NA
LOC653375	-0.167576	0.0364907	NA
LOC653377	-0.231267	0.0298393	NA
LOC653383	0.243744	0.0155043	NA
LOC653438	0.276367	0.00489893	NA
LOC653479	0.217439	0.0419843	NA
LOC653489	-1.18737	0.0197045	NA
LOC653513	-0.345783	0.0134561	phosphodiesterase 4D interacting protein pseudogene
LOC653590	0.0916051	0.0355289	NA
LOC653631	-0.486746	0.00440125	axin interactor, dorsalization associated pseudogene
LOC653658	-0.600763	0.00258162	NA
LOC653737	-0.184383	0.034161	NA
LOC653773	-0.691094	0.0183364	NA
LOC653778	-0.547095	0.00166852	NA
LOC653884	-0.273927	0.0208116	NA
LOC654121	-0.367604	0.00245431	NA
LOC654194	-0.360962	0.03469	NA
LOC723805	0.07638	0.0404987	interleukin-like
LOC727726	0.165736	0.0443983	NA
LOC727758	-0.159723	0.0326956	NA
LOC727808	-0.687119	0.0157747	uncharacterized LOC727808
LOC727821	-0.682957	0.0271239	NA
LOC727826	-0.408049	0.0314129	NA
LOC727984	-0.668236	0.0153541	NA
LOC727987	0.160501	0.0110092	NA
LOC728037	0.185476	0.0175512	NA
LOC728139	0.257632	0.0110087	NA
LOC728244	-0.873939	0.0152261	NA
LOC728324	0.159115	0.0407545	NA
LOC728408	-0.402809	0.00231698	NA
LOC728453	0.171746	0.0181387	NA
LOC728476	0.187562	0.00346291	NA
LOC728481	-0.551354	0.00611646	NA
LOC728484	-0.569119	0.0257129	NA
LOC728576	0.146077	0.0237956	NA
LOC728590	-0.741002	0.00850296	NA
LOC728620	-0.727395	0.0313958	NA
LOC728643	-0.658033	0.00404484	NA
LOC728672	-0.757975	0.0269826	NA
LOC728689	-0.26021	0.0271239	NA
LOC728693	0.179398	0.0194563	NA
LOC728732	-0.624041	0.00383874	NA
LOC728748	-0.23773	0.00150268	NA
LOC728758	-0.114357	0.0467366	NA
LOC728787	0.118149	0.015106	NA
LOC728802	0.595938	0.0159319	NA
LOC728809	-1.40495	0.0295867	NA
LOC728819	0.202588	0.0222905	hCG1645220		o
LOC728823	-0.318262	0.0264065	NA
LOC728903	-1.35095	0.0264065	uncharacterized LOC728903
LOC728908	0.342776	0.00154681	NA
LOC728944	0.555902	0.00447107	NA
LOC728953	-0.316104	0.0165181	NA
LOC728973	-0.760741	0.0157747	NA
LOC729009	-0.70155	0.00341785	NA
LOC729090	-1.24147	0.022948	NA
LOC729120	-1.08724	0.0431648	NA
LOC729142	-0.307005	0.0248337	NA
LOC729143	-0.233977	0.0333237	NA
LOC729200	-0.144538	0.0246121	small nuclear ribonucleoprotein polypeptide B pseudogene
LOC729208	-0.660927	0.0246121	NA
LOC729222	-0.611877	0.0236074	liprin-beta-1-like
LOC729234	0.271095	0.012194	NA
LOC729236	-0.301926	0.041549	NA
LOC729255	-0.549565	0.00844553	NA
LOC729269	0.139786	0.0305097	NA
LOC729324	-0.353572	0.0307171	hCG1986447
LOC729340	-0.706562	0.0282746	NA
LOC729439	-0.610704	0.0225476	NA
LOC729495	0.282235	0.0047545	NA
LOC729535	0.266446	0.032887	NA
LOC729559	-0.189387	0.0482429	NA
LOC729686	-0.413395	0.0164139	NA
LOC729769	-0.359636	0.00932557	NA
LOC729774	0.24203	0.0384481	family with sequence similarity 207, member A pseudogene
LOC729776	0.183268	0.0279912	NA
LOC729789	0.287589	0.00478468	NA
LOC729798	-0.295944	0.040787	NA
LOC729841	-0.26408	0.0438	NA
LOC729843	0.213294	0.0311321	NA
LOC729964	-0.216849	0.0369605	NA
LOC730004	-0.26422	0.0311558	NA
LOC730051	0.282248	0.0243718	NA
LOC730074	0.191907	0.040943	NA
LOC730098	0.200567	0.0136011	uncharacterized LOC730098
LOC730107	-0.267426	0.0396509	NA
LOC730167	-0.590488	0.0096978	NA
LOC730176	-0.151604	0.0225292	NA
LOC730246	0.187917	0.0114476	NA
LOC730255	-0.689378	0.0207468	NA
LOC730278	-0.381685	0.0281502	NA
LOC730288	-0.454196	0.0222286	NA
LOC730313	-1.40196	0.0254506	NA
LOC730324	-0.166032	0.0428696	NA
LOC730382	-0.347872	0.0306404	NA
LOC730417	0.184832	0.0343383	NA
LOC730525	-0.243151	0.0381817	NA
LOC730740	-0.452424	0.00188215	NA
LOC730754	-0.410422	0.0234903	NA
LOC730820	0.174455	0.0146305	NA
LOC730990	-0.977907	0.0227329	NA
LOC730993	-0.569206	0.0196794	NA
LOC730996	-0.18296	0.0255147	NA
LOC731049	0.291055	0.0255311	NA
LOC731096	0.217588	0.0342223	NA
LOC731314	0.18935	0.0146774	NA
LOC731365	0.149104	0.0114476	NA
LOC731542	-0.906223	0.0311103	NA
LOC731640	-0.670692	0.00765093	NA
LOC731985	-0.39245	0.0408632	NA
LOC732165	-0.240431	0.0167589	NA
LOC732425	0.279425	0.0032421	NA
LOC791120	-0.254626	0.0483602	NA
LOC90586	-1.50339	0.0253555	NA
LOC90624	-0.329515	0.00997579	NA
LOC92755	0.80466	0.00994297	NA
LOC93622	0.129569	0.0323583	Morf4 family associated protein 1-like 1 pseudogene		o
LOC96610	-0.190068	0.0159364	NA
LONP1	0.346548	0.0182794	lon peptidase 1, mitochondrial
LONP2	0.173377	0.0328124	lon peptidase 2, peroxisomal		o
LPCAT4	0.17636	0.0325112	lysophosphatidylcholine acyltransferase 4
LPHN2	0.234923	0.00323962	latrophilin 2		o
LPIN2	0.164019	0.0339293	lipin 2
LRAP	-0.81093	0.0404987	NA
LRFN4	0.2081	0.0307649	leucine rich repeat and fibronectin type III domain containing 4	o	o
LRP4	0.327329	0.0132519	low density lipoprotein receptor-related protein 4		o
LRP5L	-0.322574	0.0341053	low density lipoprotein receptor-related protein 5-like
LRPPRC	0.305992	0.00294251	leucine-rich pentatricopeptide repeat containing
LRRC28	0.2601	0.00780036	leucine rich repeat containing 28		o
LRRC32	-0.37391	0.0250311	leucine rich repeat containing 32		o
LRRC37B	-0.336019	0.00659334	leucine rich repeat containing 37B
LRRC37B2	-1.39252	0.0418499	NA
LRRC39	-0.27517	0.0324756	leucine rich repeat containing 39
LRRC41	0.221483	0.0372888	leucine rich repeat containing 41
LRRC42	0.116595	0.0442937	leucine rich repeat containing 42		o
LRRC58	-0.187447	0.0360765	leucine rich repeat containing 58		o
LRRC8D	0.224783	0.00632692	leucine rich repeat containing 8 family, member D		o
LRRFIP1	-0.724408	0.0254378	leucine rich repeat (in FLII) interacting protein 1	o	o
LRWD1	0.339979	0.0132519	leucine-rich repeats and WD repeat domain containing 1	o	o
LSM10	0.277846	0.00234556	LSM10, U7 small nuclear RNA associated
LSM12	0.159154	0.0468009	LSM12 homolog (S. cerevisiae)
LSM4	0.240194	0.00856797	LSM4 homolog, U6 small nuclear RNA associated (S. cerevisiae)		o
LSM7	0.169917	0.0137194	LSM7 homolog, U6 small nuclear RNA associated (S. cerevisiae)
LTBP3	0.411018	0.0060034	latent transforming growth factor beta binding protein 3
LTBP4	0.460355	0.0104177	latent transforming growth factor beta binding protein 4		o
LUC7L2	-0.116991	0.0154767	LUC7-like 2 (S. cerevisiae)		o
LZTR1	0.154761	0.0378799	leucine-zipper-like transcription regulator 1	o	o
LZTS2	0.224181	0.0293054	leucine zipper, putative tumor suppressor 2		o
MACROD1	0.697673	0.00253719	MACRO domain containing 1		o
MAEA	0.303288	0.0339342	macrophage erythroblast attacher		o
MAF1	0.363306	0.00844553	MAF1 homolog (S. cerevisiae)
MAGEF1	0.299353	0.0238741	melanoma antigen family F, 1		o
MAGEH1	0.160193	0.0451139	melanoma antigen family H, 1
Magmas	0.305907	0.00697994	NA
MAGT1	-1.22214	0.0363475	magnesium transporter 1
MAK16	-0.3868	0.0027941	MAK16 homolog (S. cerevisiae)
MAL	0.540521	0.0212755	mal, T-cell differentiation protein		o
MALT1	-0.181778	0.0462151	mucosa associated lymphoid tissue lymphoma translocation gene 1
MAML1	0.17208	0.00719402	mastermind-like 1 (Drosophila)
MAN1C1	0.314428	0.0408632	mannosidase, alpha, class 1C, member 1		o
MAN2C1	0.324339	0.00545779	mannosidase, alpha, class 2C, member 1		o
MANEA	-0.27911	0.0273309	mannosidase, endo-alpha	o	o
MAP1S	0.311421	0.0123678	microtubule-associated protein 1S
MAP3K11	0.218252	0.00592666	mitogen-activated protein kinase kinase kinase 11		o
MAP3K2	-0.28129	0.0206842	mitogen-activated protein kinase kinase kinase 2
MAP3K3	0.245407	0.0321863	mitogen-activated protein kinase kinase kinase 3
MAP3K7IP1	0.293467	0.00842695	NA
MAP4K2	0.15216	0.0248878	mitogen-activated protein kinase kinase kinase kinase 2
MAP4K5	-0.324926	0.0192594	mitogen-activated protein kinase kinase kinase kinase 5		o
MAP7D3	-0.240963	0.0196794	MAP7 domain containing 3
MAPBPIP	0.25595	0.00565526	NA
MAPK7	0.155487	0.0358976	mitogen-activated protein kinase 7		o
MAPK9	0.148314	0.0381833	mitogen-activated protein kinase 9
MAPKAP1	0.14116	0.0307513	mitogen-activated protein kinase associated protein 1		o
MAPKAPK2	0.364516	0.0125904	mitogen-activated protein kinase-activated protein kinase 2		o
MAPKAPK3	0.353248	0.045981	mitogen-activated protein kinase-activated protein kinase 3
MAPRE3	0.404775	0.0231558	microtubule-associated protein, RP/EB family, member 3
MARCH2	0.42624	0.0237956	NA
MARCH7	-0.197733	0.0194827	NA
MAT2B	-0.214304	0.0335226	methionine adenosyltransferase II, beta		o
MBD1	0.303782	0.00528441	methyl-CpG binding domain protein 1
MBD4	-0.654594	0.0339167	methyl-CpG binding domain protein 4
MBNL1	-0.393086	0.00140015	muscleblind-like splicing regulator 1		o
MBNL2	-0.603154	0.00140015	muscleblind-like splicing regulator 2		o
MBOAT2	-0.229409	0.0204889	membrane bound O-acyltransferase domain containing 2
MBOAT7	0.217455	0.00404484	membrane bound O-acyltransferase domain containing 7
MCART1	-1.27093	0.0282746	NA
MCCC2	0.485413	0.02676	methylcrotonoyl-CoA carboxylase 2 (beta)
MCM2	0.317926	0.0222366	minichromosome maintenance complex component 2
MCM3	0.211677	0.00965581	minichromosome maintenance complex component 3
MCM5	0.250516	0.00443134	minichromosome maintenance complex component 5
MCM8	-0.984742	0.012346	minichromosome maintenance complex component 8
MCTS1	-0.653008	0.00154681	malignant T cell amplified sequence 1
MDP1	0.181912	0.0114476	magnesium-dependent phosphatase 1	o	o
ME3	0.444867	0.0176519	malic enzyme 3, NADP(+)-dependent, mitochondrial		o
MEA1	0.158463	0.037773	male-enhanced antigen 1
MED12	0.189191	0.0159282	mediator complex subunit 12
MED15	0.219857	0.0116144	mediator complex subunit 15
MED16	0.294394	0.0134062	mediator complex subunit 16		o
MED19	0.181245	0.0270854	mediator complex subunit 19	o	o
MED23	-0.166002	0.0459287	mediator complex subunit 23
MED24	0.371959	0.00795899	mediator complex subunit 24	o	o
MED25	0.327714	0.0367371	mediator complex subunit 25
MED26	0.11662	0.0361764	mediator complex subunit 26	o	o
MED29	0.190309	0.0477652	mediator complex subunit 29
MED8	0.194317	0.00259023	mediator complex subunit 8
MEGF10	0.0955036	0.0425902	multiple EGF-like-domains 10		o
MEGF9	-0.212497	0.0436411	multiple EGF-like-domains 9
MET	-0.154658	0.0264065	MET proto-oncogene, receptor tyrosine kinase
METRN	0.357147	0.00311845	meteorin, glial cell differentiation regulator
METRNL	0.312092	0.0114179	meteorin, glial cell differentiation regulator-like
METT10D	0.25294	0.0195247	methyltransferase 10 domain containing		o
METT11D1	0.215154	0.0279597	NA
METT5D1	0.196656	0.0107778	NA
METTL13	0.163719	0.042185	methyltransferase like 13		o
METTL7A	-0.907424	0.0232576	methyltransferase like 7A
MEX3C	-0.410579	0.00844553	mex-3 RNA binding family member C
MFAP1	0.183063	0.0372016	microfibrillar-associated protein 1
MFSD11	-0.234293	0.0215827	major facilitator superfamily domain containing 11
MFSD5	0.328491	0.00465129	major facilitator superfamily domain containing 5	o	o
MGAT1	0.270474	0.0359169	mannosyl (alpha-1,3-)-glycoprotein beta-1,2-N-acetylglucosaminyltransferase		o
MGAT4B	0.344242	0.00565526	mannosyl (alpha-1,3-)-glycoprotein beta-1,4-N-acetylglucosaminyltransferase, isozyme B
MGC16703	-0.705154	0.0296252	NA
MGC26356	-1.13743	0.0291891	NA
MGC3196	0.232865	0.00866909	NA
MGC35361	0.348744	0.0145679	NA
MGC5139	0.140975	0.00676163	NA
MGC52000	0.348057	0.00154681	NA
MGC57346	0.25074	0.00895897	uncharacterized LOC401884
MGC70857	0.296533	0.022348	NA
MGC71993	0.22622	0.0407266	NA
MGC87895	-0.605335	0.0199751	NA
MGLL	0.282112	0.0209776	monoglyceride lipase
MIA3	0.30236	0.0027941	melanoma inhibitory activity family, member 3
MIB2	0.444142	0.00896599	mindbomb E3 ubiquitin protein ligase 2
MINA	-0.0984575	0.0297952	MYC induced nuclear antigen
MIPEP	0.387568	0.0401749	mitochondrial intermediate peptidase
MIPOL1	-0.207348	0.0294467	mirror-image polydactyly 1
MIR2116	-0.276384	0.0368708	microRNA 2116
MIS12	-0.265402	0.00419346	MIS12 kinetochore complex component
MKL2	-0.5532	0.00677254	MKL/myocardin-like 2
MKS1	0.177743	0.00247631	Meckel syndrome, type 1		o
MLF1	-0.515409	0.0142049	myeloid leukemia factor 1		o
MLF2	0.565029	0.00188215	myeloid leukemia factor 2		o
MLL4	0.26536	0.0260503	NA
MLPH	0.640367	0.0325325	melanophilin		o
MLST8	0.167073	0.0251329	MTOR associated protein, LST8 homolog (S. cerevisiae)		o
MLX	0.38287	0.0211273	MLX, MAX dimerization protein	o	o
MMADHC	-0.174174	0.0284002	methylmalonic aciduria (cobalamin deficiency) cblD type, with homocystinuria
MME	-0.568463	0.0424522	membrane metallo-endopeptidase	o	o
MMP15	0.332601	0.0393942	matrix metallopeptidase 15 (membrane-inserted)	o	o
MMS19L	0.193826	0.00827193	NA
MNAT1	-0.37749	0.00163891	MNAT CDK-activating kinase assembly factor 1
MOBKL1B	-0.341226	0.00274839	NA
MOGS	0.22947	0.0313964	mannosyl-oligosaccharide glucosidase
MORC2	0.163751	0.0477139	MORC family CW-type zinc finger 2
MORF4L1	-0.312787	0.00365386	mortality factor 4 like 1	o	o
MORF4L2	0.123848	0.0338324	mortality factor 4 like 2
MOSPD1	-0.433395	0.00892805	motile sperm domain containing 1
MOSPD3	0.143213	0.0328005	motile sperm domain containing 3
MOV10	0.267357	0.0264038	Mov10 RISC complex RNA helicase
MPDU1	0.144404	0.0205887	mannose-P-dolichol utilization defect 1
MPHOSPH9	0.150189	0.0474288	M-phase phosphoprotein 9
MPP1	0.361609	0.0027941	membrane protein, palmitoylated 1, 55kDa
MPP2	0.286646	0.0271278	membrane protein, palmitoylated 2 (MAGUK p55 subfamily member 2)		o
MPST	0.245242	0.039715	mercaptopyruvate sulfurtransferase		o
MPV17	0.304874	0.0340349	MpV17 mitochondrial inner membrane protein		o
MPZ	0.133615	0.0434576	myelin protein zero
MRPL1	-0.272926	0.016394	mitochondrial ribosomal protein L1
MRPL10	-0.244388	0.0121803	mitochondrial ribosomal protein L10
MRPL11	0.165536	0.0236074	mitochondrial ribosomal protein L11
MRPL12	0.500999	0.00154681	mitochondrial ribosomal protein L12
MRPL14	0.166452	0.0423834	mitochondrial ribosomal protein L14		o
MRPL15	-0.542966	0.00177769	mitochondrial ribosomal protein L15
MRPL19	-0.546962	0.00325056	mitochondrial ribosomal protein L19
MRPL2	0.468051	0.00795899	mitochondrial ribosomal protein L2
MRPL20	0.21842	0.0253872	mitochondrial ribosomal protein L20
MRPL21	0.20714	0.0163729	mitochondrial ribosomal protein L21		o
MRPL23	0.417599	0.0102046	mitochondrial ribosomal protein L23
MRPL24	0.290897	0.0123678	mitochondrial ribosomal protein L24		o
MRPL27	0.267258	0.0138964	mitochondrial ribosomal protein L27
MRPL28	0.391369	0.00140015	mitochondrial ribosomal protein L28
MRPL34	0.249283	0.0136757	mitochondrial ribosomal protein L34
MRPL38	0.268285	0.0241946	mitochondrial ribosomal protein L38
MRPL4	0.320797	0.0046336	mitochondrial ribosomal protein L4
MRPL43	0.227633	0.00342881	mitochondrial ribosomal protein L43
MRPL46	0.244221	0.0368122	mitochondrial ribosomal protein L46
MRPL49	0.178588	0.0335782	mitochondrial ribosomal protein L49
MRPL53	0.355173	0.0156186	mitochondrial ribosomal protein L53
MRPL54	0.169091	0.0287657	mitochondrial ribosomal protein L54
MRPL55	0.314604	0.0223569	mitochondrial ribosomal protein L55
MRPL9	0.169932	0.0200928	mitochondrial ribosomal protein L9
MRPS11	0.216701	0.0140147	mitochondrial ribosomal protein S11
MRPS15	0.275926	0.00177069	mitochondrial ribosomal protein S15
MRPS18A	0.202667	0.0297855	mitochondrial ribosomal protein S18A
MRPS18B	0.169579	0.0269151	mitochondrial ribosomal protein S18B
MRPS2	0.371484	0.00997579	mitochondrial ribosomal protein S2
MRPS23	0.297549	0.0324196	mitochondrial ribosomal protein S23
[truncated: 1,350 more rows]
