# Supplementary material for: Data of methylome and transcriptome derived from human dilated cardiomyopathy
Source: Data Brief. 2016 Sep 14;9:382–7. doi: 10.1016/j.dib.2016.09.006 (PMC5035344; doi:10.1016/j.dib.2016.09.006)
Supplement: Supplementary file 4 — Supplementary material [file mmc4.zip › mmc4.txt]

DIB-D-16-00564 revision 160823

Conflicts of interest: none
